# Supplementary material for: Delineation of metabolic gene clusters in plant genomes by chromatin signatures
Source: Nucleic Acids Res. 2016 Feb 18;44(5):2255–65. doi: 10.1093/nar/gkw100 (PMC4797310; doi:10.1093/nar/gkw100)
Supplement: SUPPLEMENTARY DATA [file supp_gkw100_nar-03298-h-2015-File.zip]

Archive with 10 entries (10 files):
- nar-03298-h-2015-File008.xlsx
- nar-03298-h-2015-File009.xlsx
- nar-03298-h-2015-File010.xlsx
- nar-03298-h-2015-File011.xlsx
- nar-03298-h-2015-File012.xlsx
- nar-03298-h-2015-File013.xlsx
- nar-03298-h-2015-File014.xlsx
- nar-03298-h-2015-File015.xlsx
- nar-03298-h-2015-File016.py
- Supplementary_Information_revision_170216.pdf
