# Supplementary material for: Delineation of metabolic gene clusters in plant genomes by chromatin signatures
Source: Nucleic Acids Res. 2016 Feb 18;44(5):2255–65. doi: 10.1093/nar/gkw100 (PMC4797310; doi:10.1093/nar/gkw100)
Supplement: SUPPLEMENTARY DATA [file supp_gkw100_nar-03298-h-2015-File.zip › nar-03298-h-2015-File008.xlsx]

## Sheet: Sheet1
Supplementary Data Set 1: Groups of at least 3 adjacent genes that show high stringent co-expression
Co-expression cluster:1	At4g15270	At4g15300	At4g15330	At4g15340	At4g15350	At4g15360	At4g15370	At4g15380	At4g15390	At4g15400
Co-expression cluster:2	At1g23520	At1g23570	At1g23580	At1g23590	At1g23600	At1g23610	At1g23640	At1g23650	At1g23670	At1g23690
Co-expression cluster:3	At2g21280	At2g21320	At2g21330	At2g21340	At2g21370	At2g21380	At2g21385
Co-expression cluster:4	At5g15460	At5g15510	At5g15520	At5g15550	At5g15580	At5g15610
Co-expression cluster:5	At3g28750	At3g28770	At3g28780	At3g28790	At3g28830	At3g28840
Co-expression cluster:6	At2g35370	At2g35390	At2g35410	At2g35450	At2g35490	At2g35500
Co-expression cluster:7	At4g33460	At4g33470	At4g33480	At4g33500	At4g33510	At4g33520
Co-expression cluster:8	At2g39300	At2g39350	At2g39370	At2g39380	At2g39410	At2g39430
Co-expression cluster:9	At5g07510	At5g07520	At5g07530	At5g07540	At5g07550	At5g07560
Co-expression cluster:10	At5g47950	At5g47980	At5g47990	At5g48000	At5g48010	At5g48070
Co-expression cluster:11	At1g51790	At1g51800	At1g51830	At1g51840	At1g51850	At1g51860
Co-expression cluster:12	At3g01440	At3g01480	At3g01490	At3g01500	At3g01510	At3g01550
Co-expression cluster:13	At1g32060	At1g32070	At1g32080	At1g32160	At1g32200	At1g32220
Co-expression cluster:14	At5g06730	At5g06740	At5g06750	At5g06800	At5g06839	At5g06860
Co-expression cluster:15	At4g38690	At4g38700	At4g38770	At4g38840	At4g38850	At4g38860
Co-expression cluster:16	At1g74850	At1g74880	At1g74910	At1g74960	At1g74970
Co-expression cluster:17	At3g26580	At3g26630	At3g26650	At3g26710	At3g26740
Co-expression cluster:18	At1g76020	At1g76050	At1g76080	At1g76100	At1g76110
Co-expression cluster:19	At5g63560	At5g63590	At5g63600	At5g63650	At5g63660
Co-expression cluster:20	At1g32470	At1g32500	At1g32520	At1g32540	At1g32550
Co-expression cluster:21	At1g18860	At1g18880	At1g18910	At1g18970	At1g18980
Co-expression cluster:22	At4g29390	At4g29410	At4g29430	At4g29480	At4g29510
Co-expression cluster:23	At1g68530	At1g68585	At1g68590	At1g68600	At1g68660
Co-expression cluster:24	At2g19670	At2g19720	At2g19730	At2g19740	At2g19750
Co-expression cluster:25	At3g21960	At3g21970	At3g22020	At3g22040	At3g22050
Co-expression cluster:26	At1g64680	At1g64710	At1g64720	At1g64770	At1g64810
Co-expression cluster:27	At2g17050	At2g17060	At2g17070	At2g17080	At2g17150
Co-expression cluster:28	At5g13630	At5g13650	At5g13720	At5g13730	At5g13770
Co-expression cluster:29	At5g60960	At5g60990	At5g61020	At5g61030
Co-expression cluster:30	At3g27100	At3g27150	At3g27190	At3g27220
Co-expression cluster:31	At3g01190	At3g01220	At3g01260	At3g01280
Co-expression cluster:32	At4g05240	At4g05250	At4g05260	At4g05270
Co-expression cluster:33	At1g52050	At1g52060	At1g52070	At1g52140
Co-expression cluster:34	At1g22630	At1g22690	At1g22700	At1g22710
Co-expression cluster:35	At1g05140	At1g05190	At1g05200	At1g05230
Co-expression cluster:36	At1g75910	At1g75920	At1g75930	At1g75940
Co-expression cluster:37	At4g24700	At4g24750	At4g24770	At4g24810
Co-expression cluster:38	At5g38160	At5g38170	At5g38180	At5g38195
Co-expression cluster:39	At2g07200	At2g07240	At2g07280	At2g07290
Co-expression cluster:40	At5g03880	At5g03900	At5g03910	At5g03940
Co-expression cluster:41	At1g29660	At1g29670	At1g29700	At1g29720
Co-expression cluster:42	At4g13150	At4g13200	At4g13220	At4g13250
Co-expression cluster:43	At4g16950	At4g16980	At4g16990	At4g17040
Co-expression cluster:44	At4g26500	At4g26520	At4g26530	At4g26555
Co-expression cluster:45	At1g78000	At1g78050	At1g78090	At1g78120
Co-expression cluster:46	At3g52150	At3g52155	At3g52180	At3g52230
Co-expression cluster:47	At5g66470	At5g66520	At5g66550	At5g66570
Co-expression cluster:48	At1g49930	At1g49970	At1g49975	At1g50020
Co-expression cluster:49	At3g47430	At3g47450	At3g47470	At3g47490
Co-expression cluster:50	At1g50170	At1g50250	At1g50280	At1g50320
Co-expression cluster:51	At3g56010	At3g56040	At3g56050	At3g56060
Co-expression cluster:52	At2g20860	At2g20875	At2g20890	At2g20920
Co-expression cluster:53	At4g11530	At4g11550	At4g11610	At4g11650
Co-expression cluster:54	At1g14040	At1g14070	At1g14080	At1g14120
Co-expression cluster:55	At1g49240	At1g49310	At1g49320	At1g49390
Co-expression cluster:56	At1g74460	At1g74490	At1g74500	At1g74510
Co-expression cluster:57	At2g43590	At2g43600	At2g43610	At2g43670
Co-expression cluster:58	At1g52190	At1g52220	At1g52230	At1g52290
Co-expression cluster:59	At4g27990	At4g28025	At4g28030	At4g28080
Co-expression cluster:60	At5g58250	At5g58260	At5g58310	At5g58330
Co-expression cluster:61	At2g26500	At2g26540	At2g26550	At2g26580
Co-expression cluster:62	At1g08490	At1g08520	At1g08540	At1g08550
Co-expression cluster:63	At1g73260	At1g73270	At1g73280	At1g73330
Co-expression cluster:64	At4g32980	At4g33000	At4g33010	At4g33030
Co-expression cluster:65	At3g09220	At3g09260	At3g09270	At3g09290
Co-expression cluster:66	At2g26870	At2g26900	At2g26910	At2g26930
Co-expression cluster:67	At1g50050	At1g50060	At1g50090
Co-expression cluster:68	At3g21680	At3g21710	At3g21770
Co-expression cluster:69	At5g46390	At5g46420	At5g46450
Co-expression cluster:70	At3g46720	At3g46730	At3g46810
Co-expression cluster:71	At3g15840	At3g15850	At3g15900
Co-expression cluster:72	At5g13870	At5g13900	At5g13910
Co-expression cluster:73	At1g11850	At1g11860	At1g11870
Co-expression cluster:74	At4g28740	At4g28750	At4g28780
Co-expression cluster:75	At5g54250	At5g54270	At5g54290
Co-expression cluster:76	At5g45480	At5g45500	At5g45510
Co-expression cluster:77	At2g19970	At2g19990	At2g20030
Co-expression cluster:78	At2g22850	At2g22920	At2g22930
Co-expression cluster:79	At5g15100	At5g15110	At5g15140
Co-expression cluster:80	At5g56670	At5g56710	At5g56740
Co-expression cluster:81	At1g61550	At1g61560	At1g61590
Co-expression cluster:82	At1g04850	At1g04870	At1g04900
Co-expression cluster:83	At5g24070	At5g24090	At5g24100
Co-expression cluster:84	At3g16780	At3g16810	At3g16840
Co-expression cluster:85	At5g10350	At5g10360	At5g10400
Co-expression cluster:86	At1g79770	At1g79790	At1g79850
Co-expression cluster:87	At1g67840	At1g67860	At1g67865
Co-expression cluster:88	At5g59490	At5g59520	At5g59530
Co-expression cluster:89	At1g43730	At1g43760	At1g43810
Co-expression cluster:90	At2g24020	At2g24060	At2g24090
Co-expression cluster:91	At5g11420	At5g11450	At5g11480
Co-expression cluster:92	At4g20140	At4g20210	At4g20230
Co-expression cluster:93	At3g04770	At3g04820	At3g04840
Co-expression cluster:94	At4g16370	At4g16390	At4g16410
Co-expression cluster:95	At4g27140	At4g27170	At4g27250
Co-expression cluster:96	At4g29580	At4g29640	At4g29650
Co-expression cluster:97	At2g13570	At2g13620	At2g13680
Co-expression cluster:98	At1g35250	At1g35260	At1g35330
Co-expression cluster:99	At3g20015	At3g20050	At3g20090
Co-expression cluster:100	At4g17540	At4g17560	At4g17600
Co-expression cluster:101	At1g16290	At1g16360	At1g16380
Co-expression cluster:102	At3g21670	At3g21750	At3g21760
Co-expression cluster:103	At5g55620	At5g55630	At5g55710
Co-expression cluster:104	At3g63140	At3g63160	At3g63190
Co-expression cluster:105	At4g13810	At4g13830	At4g13840
Co-expression cluster:106	At1g52510	At1g52550	At1g52590
Co-expression cluster:107	At2g42590	At2g42600	At2g42690
Co-expression cluster:108	At3g44510	At3g44540	At3g44550
Co-expression cluster:109	At5g52900	At5g52960	At5g52970
Co-expression cluster:110	At5g38980	At5g39030	At5g39080
Co-expression cluster:111	At5g12330	At5g12340	At5g12420
Co-expression cluster:112	At4g09620	At4g09650	At4g09670
Co-expression cluster:113	At3g22120	At3g22150	At3g22210
Co-expression cluster:114	At2g44350	At2g44370	At2g44380
Co-expression cluster:115	At4g14870	At4g14890	At4g14910
Co-expression cluster:116	At5g42240	At5g42270	At5g42310
Co-expression cluster:117	At1g14270	At1g14280	At1g14345
Co-expression cluster:118	At3g02660	At3g02690	At3g02730
Co-expression cluster:119	At1g02780	At1g02810	At1g02840
Co-expression cluster:120	At3g49940	At3g49960	At3g50010
Co-expression cluster:121	At2g48090	At2g48130	At2g48140
Co-expression cluster:122	At1g29180	At1g29270	At1g29280
Co-expression cluster:123	At3g05350	At3g05370	At3g05410
Co-expression cluster:124	At1g03600	At1g03630	At1g03680
Co-expression cluster:125	At1g23310	At1g23360	At1g23400
Co-expression cluster:126	At1g06430	At1g06460	At1g06510
Co-expression cluster:127	At3g04010	At3g04060	At3g04070
Co-expression cluster:128	At4g04650	At4g04690	At4g04730
Co-expression cluster:129	At4g33630	At4g33660	At4g33666
Co-expression cluster:130	At5g02120	At5g02160	At5g02180
Co-expression cluster:131	At1g21690	At1g21710	At1g21740
Co-expression cluster:132	At2g32480	At2g32500	At2g32560
Co-expression cluster:133	At5g64650	At5g64670	At5g64680
Co-expression cluster:134	At5g44650	At5g44660	At5g44680
Co-expression cluster:135	At1g60550	At1g60590	At1g60600
Co-expression cluster:136	At2g29530	At2g29540	At2g29570
Co-expression cluster:137	At2g17560	At2g17620	At2g17630
Co-expression cluster:138	At5g22550	At5g22555	At5g22570
Co-expression cluster:139	At5g42680	At5g42750	At5g42765
Co-expression cluster:140	At5g52010	At5g52030	At5g52100
Co-expression cluster:141	At3g51720	At3g51740	At3g51800
Co-expression cluster:142	At3g04260	At3g04290	At3g04340
Co-expression cluster:143	At4g17215	At4g17220	At4g17280
Co-expression cluster:144	At1g51080	At1g51100	At1g51110
Co-expression cluster:145	At5g63930	At5g63970	At5g63990
Co-expression cluster:146	At2g46820	At2g46870	At2g46910
Co-expression cluster:147	At5g61700	At5g61710	At5g61720
Co-expression cluster:148	At5g59850	At5g59870	At5g59910
Co-expression cluster:149	At2g33270	At2g33320	At2g33350
Co-expression cluster:150	At2g04230	At2g04270	At2g04360
Co-expression cluster:151	At5g40510	At5g40540	At5g40590
Co-expression cluster:152	At3g01620	At3g01630	At3g01700
Co-expression cluster:153	At4g37930	At4g37980	At4g38020
Co-expression cluster:154	At3g26440	At3g26460	At3g26470
Co-expression cluster:155	At3g18800	At3g18870	At3g18890
Co-expression cluster:156	At3g04150	At3g04170	At3g04200
Co-expression cluster:157	At3g48720	At3g48730	At3g48740
Co-expression cluster:158	At5g61450	At5g61500	At5g61530
Co-expression cluster:159	At2g01880	At2g01890	At2g01900
Co-expression cluster:160	At5g07190	At5g07200	At5g07260
Co-expression cluster:161	At5g62790	At5g62810	At5g62840
Co-expression cluster:162	At1g50560	At1g50580	At1g50630
Co-expression cluster:163	At4g34190	At4g34220	At4g34240
Co-expression cluster:164	At5g09480	At5g09520	At5g09530
Co-expression cluster:165	At5g14690	At5g14730	At5g14750
Co-expression cluster:166	At5g55210	At5g55220	At5g55280
Co-expression cluster:167	At1g14210	At1g14220	At1g14240
Co-expression cluster:168	At5g24230	At5g24270	At5g24290
Co-expression cluster:169	At5g17660	At5g17670	At5g17710
Co-expression cluster:170	At5g61250	At5g61260	At5g61280
Co-expression cluster:171	At1g06650	At1g06680	At1g06690
Co-expression cluster:172	At1g07770	At1g07790	At1g07830
Co-expression cluster:173	At2g29630	At2g29650	At2g29670
Co-expression cluster:174	At1g78995	At1g79040	At1g79050
Co-expression cluster:175	At1g73060	At1g73090	At1g73110
Co-expression cluster:176	At3g62170	At3g62180	At3g62230
Co-expression cluster:177	At5g58690	At5g58700	At5g58750
Co-expression cluster:178	At5g67200	At5g67260	At5g67270
Co-expression cluster:179	At3g18050	At3g18080	At3g18110
Co-expression cluster:180	At2g26410	At2g26450	At2g26490
Co-expression cluster:181	At1g36970	At1g37000	At1g37140
Co-expression cluster:182	At1g15420	At1g15440	At1g15480
Co-expression cluster:183	At3g22570	At3g22600	At3g22620
Co-expression cluster:184	At4g23450	At4g23493	At4g23510
Co-expression cluster:185	At2g40650	At2g40660	At2g40700
Co-expression cluster:186	At5g27700	At5g27740	At5g27770
Co-expression cluster:187	At3g09630	At3g09700	At3g09720
Co-expression cluster:188	At2g26940	At2g26950	At2g26960
Co-expression cluster:189	At2g18360	At2g18370	At2g18450
Co-expression cluster:190	At5g37990	At5g38020	At5g38030
Co-expression cluster:191	At3g11500	At3g11510	At3g11520
Co-expression cluster:192	At4g25050	At4g25080	At4g25130
Co-expression cluster:193	At5g16620	At5g16710	At5g16715
Co-expression cluster:194	At1g26210	At1g26220	At1g26230
Co-expression cluster:195	At4g27652	At4g27654	At4g27657
Co-expression cluster:196	At3g01240	At3g01250	At3g01270
Co-expression cluster:197	At2g19580	At2g19590	At2g19660
