# Supplementary material for: Delineation of metabolic gene clusters in plant genomes by chromatin signatures
Source: Nucleic Acids Res. 2016 Feb 18;44(5):2255–65. doi: 10.1093/nar/gkw100 (PMC4797310; doi:10.1093/nar/gkw100)
Supplement: SUPPLEMENTARY DATA [file supp_gkw100_nar-03298-h-2015-File.zip › nar-03298-h-2015-File009.xlsx]

## Sheet: Sheet1
Supplementary Data Set 2. Groups of four or more adjacent H3K27me3-marked genes within the A. thaliana genome (extracted from data by Zhang et al (2007) (27))
H3K27me3 cluster:1	At1g03790	At1g03800	At1g03810	At1g03820
H3K27me3 cluster:2	At1g06320	At1g06330	At1g06340	At1g06350	At1g06360
H3K27me3 cluster:3	At1g08135	At1g08140	At1g08150	At1g08160
H3K27me3 cluster:4	At1g12170	At1g12180	At1g12190	At1g12200
H3K27me3 cluster:5	At1g14930	At1g14940	At1g14950	At1g14960
H3K27me3 cluster:6	At1g23570	At1g23580	At1g23590	At1g23600	At1g23610	At1g23640
H3K27me3 cluster:7	At1g26380	At1g26390	At1g26400	At1g26410	At1g26420
H3K27me3 cluster:8	At1g26795	At1g26796	At1g26797	At1g26798
H3K27me3 cluster:9	At1g29080	At1g29090	At1g29100	At1g29110
H3K27me3 cluster:10	At1g30700	At1g30710	At1g30720	At1g30730
H3K27me3 cluster:11	At1g30920	At1g30925	At1g30930	At1g30950	At1g30960
H3K27me3 cluster:12	At1g31670	At1g31690	At1g31710	At1g31720
H3K27me3 cluster:13	At1g33070	At1g33080	At1g33090	At1g33100
H3K27me3 cluster:14	At1g33710	At1g33720	At1g33730	At1g33750	At1g33760
H3K27me3 cluster:15	At1g33870	At1g33880	At1g33890	At1g33900	At1g33910	At1g33920
H3K27me3 cluster:16	At1g34480	At1g34490	At1g34500	At1g34510	At1g34520	At1g34540
H3K27me3 cluster:17	At1g47600	At1g47603	At1g47610	At1g47620
H3K27me3 cluster:18	At1g47770	At1g47780	At1g47786	At1g47790	At1g47800	At1g47810
H3K27me3 cluster:19	At1g50980	At1g50990	At1g51000	At1g51010
H3K27me3 cluster:20	At1g51220	At1g51230	At1g51240	At1g51250	At1g51260	At1g51270	At1g51290	At1g51300
H3K27me3 cluster:21	At1g51460	At1g51470	At1g51480	At1g51490
H3K27me3 cluster:22	At1g51830	At1g51840	At1g51850	At1g51860
H3K27me3 cluster:23	At1g52040	At1g52050	At1g52060	At1g52070
H3K27me3 cluster:24	At1g52100	At1g52110	At1g52120	At1g52130	At1g52140
H3K27me3 cluster:25	At1g52680	At1g52690	At1g52695	At1g52700
H3K27me3 cluster:26	At1g53990	At1g54000	At1g54010	At1g54020
H3K27me3 cluster:27	At1g54860	At1g54870	At1g54880	At1g54890
H3K27me3 cluster:28	At1g55380	At1g55390	At1g55420	At1g55430	At1g55440
H3K27me3 cluster:29	At1g58260	At1g58265	At1g58270	At1g58280
H3K27me3 cluster:30	At1g59780	At1g59790	At1g59800	At1g59810
H3K27me3 cluster:31	At1g60300	At1g60320	At1g60340	At1g60350	At1g60360	At1g60370	At1g60380	At1g60390	At1g60400	At1g60410
H3K27me3 cluster:32	At1g61105	At1g61110	At1g61120	At1g61130
H3K27me3 cluster:33	At1g62530	At1g62540	At1g62560	At1g62570
H3K27me3 cluster:34	At1g65350	At1g65352	At1g65360	At1g65370
H3K27me3 cluster:35	At1g65740	At1g65760	At1g65770	At1g65780
H3K27me3 cluster:36	At1g65850	At1g65860	At1g65870	At1g65880	At1g65890
H3K27me3 cluster:37	At1g65985	At1g65990	At1g66000	At1g66020
H3K27me3 cluster:38	At1g66270	At1g66280	At1g66290	At1g66300	At1g66310	At1g66320
H3K27me3 cluster:39	At1g66360	At1g66370	At1g66380	At1g66390
H3K27me3 cluster:40	At1g66770	At1g66780	At1g66790	At1g66800
H3K27me3 cluster:41	At1g68450	At1g68460	At1g68470	At1g68480
H3K27me3 cluster:42	At1g69080	At1g69090	At1g69100	At1g69120	At1g69150	At1g69160	At1g69170	At1g69180	At1g69190
H3K27me3 cluster:43	At1g70830	At1g70840	At1g70850	At1g70860	At1g70870	At1g70880	At1g70890	At1g70895
H3K27me3 cluster:44	At1g75870	At1g75880	At1g75890	At1g75900	At1g75910	At1g75920	At1g75930	At1g75940
H3K27me3 cluster:45	At1g76210	At1g76220	At1g76230	At1g76240	At1g76250
H3K27me3 cluster:46	At2g02610	At2g02620	At2g02630	At2g02640	At2g02650	At2g02660	At2g02680	At2g02690
H3K27me3 cluster:47	At2g03160	At2g03170	At2g03180	At2g03190
H3K27me3 cluster:48	At2g03690	At2g03710	At2g03720	At2g03730	At2g03740
H3K27me3 cluster:49	At2g05380	At2g05400	At2g05410	At2g05420	At2g05430	At2g05440	At2g05500	At2g05510
H3K27me3 cluster:50	At2g16960	At2g16970	At2g16980	At2g16990
H3K27me3 cluster:51	At2g17050	At2g17055	At2g17060	At2g17070
H3K27me3 cluster:52	At2g18050	At2g18060	At2g18070	At2g18080
H3K27me3 cluster:53	At2g21900	At2g21910	At2g21920	At2g21930
H3K27me3 cluster:54	At2g24696	At2g24700	At2g24710	At2g24720	At2g24740
H3K27me3 cluster:55	At2g28950	At2g28960	At2g28970	At2g28990	At2g29000
H3K27me3 cluster:56	At2g29090	At2g29100	At2g29110	At2g29120	At2g29125	At2g29130
H3K27me3 cluster:57	At2g29800	At2g29810	At2g29820	At2g29830	At2g29840
H3K27me3 cluster:58	At2g30650	At2g30660	At2g30670	At2g30680
H3K27me3 cluster:59	At2g31081	At2g31082	At2g31083	At2g31085
H3K27me3 cluster:60	At2g36090	At2g36100	At2g36110	At2g36120
H3K27me3 cluster:61	At2g38900	At2g38905	At2g38910	At2g38920
H3K27me3 cluster:62	At2g44540	At2g44550	At2g44560	At2g44570
H3K27me3 cluster:63	At2g46740	At2g46750	At2g46760	At2g46770
H3K27me3 cluster:64	At2g47520	At2g47530	At2g47540	At2g47550
H3K27me3 cluster:65	At3g01220	At3g01230	At3g01240	At3g01250	At3g01260	At3g01270
H3K27me3 cluster:66	At3g07820	At3g07830	At3g07840	At3g07850	At3g07860
H3K27me3 cluster:67	At3g09922	At3g09925	At3g09930	At3g09940
H3K27me3 cluster:68	At3g10580	At3g10585	At3g10590	At3g10595	At3g10600
H3K27me3 cluster:69	At3g12410	At3g12420	At3g12430	At3g12440	At3g12460	At3g12470
H3K27me3 cluster:70	At3g14480	At3g14490	At3g14510	At3g14520
H3K27me3 cluster:71	At3g16360	At3g16370	At3g16380	At3g16390	At3g16400	At3g16410	At3g16420	At3g16430
H3K27me3 cluster:72	At3g16660	At3g16670	At3g16680	At3g16690
H3K27me3 cluster:73	At3g17530	At3g17540	At3g17550	At3g17560	At3g17570
H3K27me3 cluster:74	At3g21830	At3g21840	At3g21850	At3g21860
H3K27me3 cluster:75	At3g21960	At3g21970	At3g21980	At3g21990
H3K27me3 cluster:76	At3g22050	At3g22053	At3g22057	At3g22060
H3K27me3 cluster:77	At3g23100	At3g23110	At3g23120	At3g23130	At3g23140	At3g23145
H3K27me3 cluster:78	At3g25170	At3g25180	At3g25190	At3g25200
H3K27me3 cluster:79	At3g25260	At3g25265	At3g25270	At3g25280
H3K27me3 cluster:80	At3g28250	At3g28260	At3g28270	At3g28280
H3K27me3 cluster:81	At3g45150	At3g45160	At3g45170	At3g45180
H3K27me3 cluster:82	At3g45450	At3g45460	At3g45470	At3g45480
H3K27me3 cluster:83	At3g45530	At3g45540	At3g45555	At3g45560	At3g45570	At3g45577	At3g45580
H3K27me3 cluster:84	At3g46240	At3g46260	At3g46270	At3g46280
H3K27me3 cluster:85	At3g46330	At3g46340	At3g46350	At3g46360	At3g46370
H3K27me3 cluster:86	At3g47170	At3g47180	At3g47190	At3g47200	At3g47210	At3g47220
H3K27me3 cluster:87	At3g47740	At3g47750	At3g47760	At3g47770
H3K27me3 cluster:88	At3g49440	At3g49450	At3g49460	At3g49470
H3K27me3 cluster:89	At3g50130	At3g50140	At3g50150	At3g50160	At3g50170	At3g50180
H3K27me3 cluster:90	At3g50710	At3g50720	At3g50730	At3g50740
H3K27me3 cluster:91	At3g52670	At3g52680	At3g52690	At3g52700
H3K27me3 cluster:92	At3g58310	At3g58320	At3g58330	At3g58340	At3g58350	At3g58360	At3g58370
H3K27me3 cluster:93	At3g60700	At3g60710	At3g60720	At3g60730
H3K27me3 cluster:94	At4g01420	At4g01430	At4g01440	At4g01450	At4g01460
H3K27me3 cluster:95	At4g10660	At4g10670	At4g10680	At4g10695	At4g10700
H3K27me3 cluster:96	At4g12350	At4g12360	At4g12370	At4g12380
H3K27me3 cluster:97	At4g12470	At4g12480	At4g12490	At4g12500
H3K27me3 cluster:98	At4g13260	At4g13261	At4g13263	At4g13266
H3K27me3 cluster:99	At4g13280	At4g13290	At4g13300	At4g13310	At4g13320	At4g13330
H3K27me3 cluster:100	At4g15270	At4g15280	At4g15290	At4g15300	At4g15310	At4g15320	At4g15330	At4g15340	At4g15350	At4g15360	At4g15370	At4g15380	At4g15390	At4g15393	At4g15396	At4g15400
H3K27me3 cluster:101	At4g15650	At4g15660	At4g15670	At4g15680	At4g15690	At4g15700	At4g15710	At4g15715
H3K27me3 cluster:102	At4g15960	At4g15970	At4g15975	At4g15980	At4g15990
H3K27me3 cluster:103	At4g17690	At4g17695	At4g17700	At4g17710
H3K27me3 cluster:104	At4g18310	At4g18320	At4g18330	At4g18335
H3K27me3 cluster:105	At4g18660	At4g18670	At4g18680	At4g18690
H3K27me3 cluster:106	At4g19720	At4g19730	At4g19740	At4g19750	At4g19760	At4g19770	At4g19800	At4g19810	At4g19820
H3K27me3 cluster:107	At4g19910	At4g19920	At4g19925	At4g19930	At4g19940
H3K27me3 cluster:108	At4g20990	At4g21000	At4g21010	At4g21020	At4g21030	At4g21040	At4g21050
H3K27me3 cluster:109	At4g21940	At4g21950	At4g21960	At4g21970
H3K27me3 cluster:110	At4g22030	At4g22050	At4g22060	At4g22070	At4g22080	At4g22090	At4g22100	At4g22105	At4g22110	At4g22115
H3K27me3 cluster:111	At4g22430	At4g22440	At4g22460	At4g22470
H3K27me3 cluster:112	At4g23350	At4g23360	At4g23370	At4g23380	At4g23390
H3K27me3 cluster:113	At4g27140	At4g27150	At4g27160	At4g27170
H3K27me3 cluster:114	At4g28088	At4g28090	At4g28100	At4g28110
H3K27me3 cluster:115	At4g28500	At4g28510	At4g28520	At4g28530
H3K27me3 cluster:116	At4g29600	At4g29610	At4g29620	At4g29630	At4g29640	At4g29650
H3K27me3 cluster:117	At4g35150	At4g35160	At4g35165	At4g35170	At4g35180
H3K27me3 cluster:118	At4g35360	At4g35370	At4g35380	At4g35390
H3K27me3 cluster:119	At4g35690	At4g35700	At4g35710	At4g35720
H3K27me3 cluster:120	At4g37940	At4g37950	At4g37970	At4g37980	At4g37990	At4g38000
H3K27me3 cluster:121	At4g38980	At4g38990	At4g39000	At4g39010
H3K27me3 cluster:122	At4g39740	At4g39745	At4g39750	At4g39753	At4g39756	At4g39760	At4g39770
H3K27me3 cluster:123	At5g03790	At5g03795	At5g03800	At5g03810	At5g03820
H3K27me3 cluster:124	At5g04347	At5g04350	At5g04360	At5g04370	At5g04380
H3K27me3 cluster:125	At5g07030	At5g07040	At5g07050	At5g07060
H3K27me3 cluster:126	At5g07510	At5g07520	At5g07530	At5g07540	At5g07550	At5g07560
H3K27me3 cluster:127	At5g09470	At5g09480	At5g09490	At5g09500
H3K27me3 cluster:128	At5g15130	At5g15140	At5g15150	At5g15160
H3K27me3 cluster:129	At5g17090	At5g17100	At5g17110	At5g17120
H3K27me3 cluster:130	At5g17950	At5g17960	At5g17970	At5g17980
H3K27me3 cluster:131	At5g22150	At5g22160	At5g22170	At5g22180	At5g22190	At5g22200
H3K27me3 cluster:132	At5g24040	At5g24050	At5g24060	At5g24070
H3K27me3 cluster:133	At5g25830	At5g25840	At5g25850	At5g25860	At5g25870
H3K27me3 cluster:134	At5g25950	At5g25960	At5g25970	At5g25980	At5g25990	At5g26000	At5g26010
H3K27me3 cluster:135	At5g26050	At5g26060	At5g26070	At5g26080	At5g26090	At5g26100
H3K27me3 cluster:136	At5g26310	At5g26320	At5g26330	At5g26340
H3K27me3 cluster:137	At5g28160	At5g28180	At5g28190	At5g28210
H3K27me3 cluster:138	At5g37940	At5g37950	At5g37960	At5g37970	At5g37980	At5g37990	At5g38000	At5g38010	At5g38020	At5g38030
H3K27me3 cluster:139	At5g38750	At5g38760	At5g38770	At5g38780	At5g38790	At5g38800	At5g38810
H3K27me3 cluster:140	At5g39100	At5g39110	At5g39120	At5g39130
H3K27me3 cluster:141	At5g39260	At5g39270	At5g39280	At5g39290	At5g39300	At5g39310
H3K27me3 cluster:142	At5g39910	At5g39920	At5g39930	At5g39940
H3K27me3 cluster:143	At5g41290	At5g41300	At5g41310	At5g41315
H3K27me3 cluster:144	At5g43340	At5g43350	At5g43360	At5g43370
H3K27me3 cluster:145	At5g44940	At5g44950	At5g44960	At5g44970	At5g44973	At5g44980
H3K27me3 cluster:146	At5g45860	At5g45870	At5g45875	At5g45880	At5g45890
H3K27me3 cluster:147	At5g46873	At5g46874	At5g46877	At5g46880	At5g46890	At5g46900
H3K27me3 cluster:148	At5g47980	At5g47990	At5g48000	At5g48010
H3K27me3 cluster:149	At5g49240	At5g49250	At5g49260	At5g49270
H3K27me3 cluster:150	At5g50470	At5g50480	At5g50490	At5g50500
H3K27me3 cluster:151	At5g51470	At5g51480	At5g51490	At5g51500
H3K27me3 cluster:152	At5g51780	At5g51790	At5g51795	At5g51800
H3K27me3 cluster:153	At5g52130	At5g52140	At5g52150	At5g52160
H3K27me3 cluster:154	At5g52670	At5g52680	At5g52690	At5g52700	At5g52710	At5g52720	At5g52730
H3K27me3 cluster:155	At5g54320	At5g54330	At5g54340	At5g54350	At5g54360	At5g54370
H3K27me3 cluster:156	At5g56060	At5g56070	At5g56075	At5g56080
H3K27me3 cluster:157	At5g56368	At5g56369	At5g56370	At5g56380	At5g56390	At5g56400	At5g56410
H3K27me3 cluster:158	At5g59305	At5g59310	At5g59320	At5g59330	At5g59340
H3K27me3 cluster:159	At5g61070	At5g61090	At5g61100	At5g61110	At5g61120
H3K27me3 cluster:160	At5g61605	At5g61610	At5g61620	At5g61630
H3K27me3 cluster:161	At5g61680	At5g61690	At5g61700	At5g61710	At5g61720	At5g61730	At5g61740
H3K27me3 cluster:162	At5g63580	At5g63590	At5g63595	At5g63600
