# Supplementary material for: Delineation of metabolic gene clusters in plant genomes by chromatin signatures
Source: Nucleic Acids Res. 2016 Feb 18;44(5):2255–65. doi: 10.1093/nar/gkw100 (PMC4797310; doi:10.1093/nar/gkw100)
Supplement: SUPPLEMENTARY DATA [file supp_gkw100_nar-03298-h-2015-File.zip › nar-03298-h-2015-File010.xlsx]

## Sheet: Sheet1
Supplementary Data Set 3: Groups of at least 3 adjacent co-expressed genes (low stringency)
Co-expression cluster (low):1	At2g21140	At2g21170	At2g21185	At2g21200	At2g21210	At2g21280	At2g21320	At2g21330	At2g21340	At2g21370	At2g21380	At2g21385
Co-expression cluster (low):2	At4g15230	At4g15270	At4g15290	At4g15300	At4g15330	At4g15340	At4g15350	At4g15360	At4g15370	At4g15380	At4g15390	At4g15400
Co-expression cluster (low):3	At1g23520	At1g23570	At1g23580	At1g23590	At1g23600	At1g23610	At1g23640	At1g23650	At1g23670	At1g23690
Co-expression cluster (low):4	At4g31700	At4g31790	At4g31810	At4g31840	At4g31875	At4g31890	At4g31910	At4g31920	At4g31940
Co-expression cluster (low):5	At5g15460	At5g15510	At5g15520	At5g15530	At5g15550	At5g15570	At5g15580	At5g15610
Co-expression cluster (low):6	At5g47950	At5g47980	At5g47990	At5g48000	At5g48010	At5g48070	At5g48110	At5g48175
Co-expression cluster (low):7	At1g51790	At1g51800	At1g51820	At1g51830	At1g51840	At1g51850	At1g51860	At1g51890
Co-expression cluster (low):8	At1g64680	At1g64710	At1g64720	At1g64770	At1g64810	At1g64860	At1g64900	At1g64970
Co-expression cluster (low):9	At1g71460	At1g71480	At1g71500	At1g71695	At1g71710	At1g71720	At1g71810
Co-expression cluster (low):10	At3g27070	At3g27100	At3g27150	At3g27190	At3g27220	At3g27240	At3g27310
Co-expression cluster (low):11	At3g26510	At3g26570	At3g26580	At3g26630	At3g26650	At3g26710	At3g26740
Co-expression cluster (low):12	At5g63905	At5g63920	At5g63930	At5g63940	At5g63950	At5g63970	At5g63990
Co-expression cluster (low):13	At1g76020	At1g76050	At1g76080	At1g76100	At1g76110	At1g76130	At1g76190
Co-expression cluster (low):14	At3g01370	At3g01440	At3g01480	At3g01490	At3g01500	At3g01510	At3g01550
Co-expression cluster (low):15	At5g06730	At5g06740	At5g06750	At5g06800	At5g06839	At5g06850	At5g06860
Co-expression cluster (low):16	At1g74460	At1g74490	At1g74500	At1g74510	At1g74590	At1g74660	At1g74740
Co-expression cluster (low):17	At4g23240	At4g23250	At4g23260	At4g23290	At4g23300	At4g23310	At4g23320
Co-expression cluster (low):18	At2g32440	At2g32480	At2g32500	At2g32560	At2g32640	At2g32690
Co-expression cluster (low):19	At5g50915	At5g50920	At5g51010	At5g51020	At5g51100	At5g51110
Co-expression cluster (low):20	At1g74850	At1g74880	At1g74910	At1g74960	At1g74970	At1g75010
Co-expression cluster (low):21	At4g01026	At4g01030	At4g01050	At4g01080	At4g01130	At4g01150
Co-expression cluster (low):22	At3g28750	At3g28770	At3g28780	At3g28790	At3g28830	At3g28840
Co-expression cluster (low):23	At2g35370	At2g35390	At2g35410	At2g35450	At2g35490	At2g35500
Co-expression cluster (low):24	At4g33460	At4g33470	At4g33480	At4g33500	At4g33510	At4g33520
Co-expression cluster (low):25	At2g39300	At2g39350	At2g39370	At2g39380	At2g39410	At2g39430
Co-expression cluster (low):26	At1g04080	At1g04130	At1g04170	At1g04190	At1g04270	At1g04340
Co-expression cluster (low):27	At5g07510	At5g07520	At5g07530	At5g07540	At5g07550	At5g07560
Co-expression cluster (low):28	At4g29570	At4g29580	At4g29620	At4g29630	At4g29640	At4g29650
Co-expression cluster (low):29	At4g16890	At4g16950	At4g16980	At4g16990	At4g17040	At4g17090
Co-expression cluster (low):30	At1g68520	At1g68530	At1g68585	At1g68590	At1g68600	At1g68660
Co-expression cluster (low):31	At1g02690	At1g02730	At1g02780	At1g02810	At1g02840	At1g02870
Co-expression cluster (low):32	At1g32060	At1g32070	At1g32080	At1g32160	At1g32200	At1g32220
Co-expression cluster (low):33	At1g29440	At1g29450	At1g29460	At1g29500	At1g29510	At1g29530
Co-expression cluster (low):34	At4g29360	At4g29390	At4g29410	At4g29430	At4g29480	At4g29510
Co-expression cluster (low):35	At3g47430	At3g47450	At3g47470	At3g47490	At3g47560	At3g47650
Co-expression cluster (low):36	At5g02030	At5g02120	At5g02160	At5g02180	At5g02240	At5g02250
Co-expression cluster (low):37	At4g38690	At4g38700	At4g38770	At4g38840	At4g38850	At4g38860
Co-expression cluster (low):38	At2g33240	At2g33270	At2g33320	At2g33350	At2g33420	At2g33460
Co-expression cluster (low):39	At1g73260	At1g73270	At1g73280	At1g73310	At1g73330	At1g73370
Co-expression cluster (low):40	At2g47320	At2g47380	At2g47460	At2g47540	At2g47550	At2g47560
Co-expression cluster (low):41	At4g23130	At4g23150	At4g23180	At4g23210	At4g23220	At4g23280
Co-expression cluster (low):42	At1g30650	At1g30700	At1g30750	At1g30760	At1g30840	At1g30870
Co-expression cluster (low):43	At4g32900	At4g32915	At4g32980	At4g33000	At4g33010	At4g33030
Co-expression cluster (low):44	At5g51550	At5g51560	At5g51590	At5g51600	At5g51660	At5g51750
Co-expression cluster (low):45	At1g70700	At1g70730	At1g70760	At1g70820	At1g70890
Co-expression cluster (low):46	At1g22590	At1g22630	At1g22690	At1g22700	At1g22710
Co-expression cluster (low):47	At4g24660	At4g24700	At4g24750	At4g24770	At4g24810
Co-expression cluster (low):48	At3g04710	At3g04770	At3g04780	At3g04820	At3g04840
Co-expression cluster (low):49	At4g27140	At4g27150	At4g27160	At4g27170	At4g27250
Co-expression cluster (low):50	At2g47580	At2g47610	At2g47630	At2g47640	At2g47690
Co-expression cluster (low):51	At5g25640	At5g25770	At5g25810	At5g25820	At5g25890
Co-expression cluster (low):52	At3g20000	At3g20015	At3g20050	At3g20090	At3g20110
Co-expression cluster (low):53	At3g21580	At3g21670	At3g21750	At3g21760	At3g21790
Co-expression cluster (low):54	At5g55580	At5g55620	At5g55630	At5g55710	At5g55740
Co-expression cluster (low):55	At5g52010	At5g52030	At5g52100	At5g52110	At5g52190
Co-expression cluster (low):56	At2g42590	At2g42600	At2g42690	At2g42750	At2g42770
Co-expression cluster (low):57	At4g26500	At4g26510	At4g26520	At4g26530	At4g26555
Co-expression cluster (low):58	At5g63560	At5g63590	At5g63600	At5g63650	At5g63660
Co-expression cluster (low):59	At5g12290	At5g12330	At5g12340	At5g12410	At5g12420
Co-expression cluster (low):60	At5g14650	At5g14690	At5g14730	At5g14750	At5g14800
Co-expression cluster (low):61	At3g22104	At3g22120	At3g22150	At3g22210	At3g22231
Co-expression cluster (low):62	At5g66470	At5g66520	At5g66530	At5g66550	At5g66570
Co-expression cluster (low):63	At5g14260	At5g14320	At5g14370	At5g14410	At5g14460
Co-expression cluster (low):64	At2g47840	At2g47880	At2g47910	At2g47930	At2g47940
Co-expression cluster (low):65	At1g32470	At1g32500	At1g32520	At1g32540	At1g32550
Co-expression cluster (low):66	At1g18860	At1g18880	At1g18910	At1g18970	At1g18980
Co-expression cluster (low):67	At3g56010	At3g56040	At3g56050	At3g56060	At3g56140
Co-expression cluster (low):68	At5g64650	At5g64670	At5g64680	At5g64710	At5g64760
Co-expression cluster (low):69	At2g17290	At2g17370	At2g17380	At2g17440	At2g17500
Co-expression cluster (low):70	At1g11290	At1g11300	At1g11340	At1g11350	At1g11430
Co-expression cluster (low):71	At2g29180	At2g29290	At2g29310	At2g29360	At2g29450
Co-expression cluster (low):72	At5g58690	At5g58700	At5g58750	At5g58784	At5g58860
Co-expression cluster (low):73	At5g10100	At5g10130	At5g10210	At5g10230	At5g10280
Co-expression cluster (low):74	At2g19670	At2g19720	At2g19730	At2g19740	At2g19750
Co-expression cluster (low):75	At4g34120	At4g34190	At4g34220	At4g34240	At4g34290
Co-expression cluster (low):76	At3g19720	At3g19800	At3g19810	At3g19850	At3g19900
Co-expression cluster (low):77	At3g26440	At3g26460	At3g26470	At3g26550	At3g26610
Co-expression cluster (low):78	At2g01830	At2g01880	At2g01890	At2g01900	At2g01950
Co-expression cluster (low):79	At3g26230	At3g26280	At3g26300	At3g26310	At3g26320
Co-expression cluster (low):80	At5g27700	At5g27740	At5g27770	At5g27820	At5g27850
Co-expression cluster (low):81	At3g21960	At3g21970	At3g22020	At3g22040	At3g22050
Co-expression cluster (low):82	At5g49680	At5g49710	At5g49770	At5g49780	At5g49870
Co-expression cluster (low):83	At2g39010	At2g39080	At2g39140	At2g39190	At2g39250
Co-expression cluster (low):84	At1g08490	At1g08520	At1g08540	At1g08550	At1g08640
Co-expression cluster (low):85	At2g17050	At2g17060	At2g17070	At2g17080	At2g17150
Co-expression cluster (low):86	At5g13630	At5g13650	At5g13720	At5g13730	At5g13770
Co-expression cluster (low):87	At2g27710	At2g27720	At2g27730	At2g27775	At2g27840
Co-expression cluster (low):88	At5g48230	At5g48290	At5g48310	At5g48360
Co-expression cluster (low):89	At1g67540	At1g67623	At1g67640	At1g67670
Co-expression cluster (low):90	At5g48730	At5g48790	At5g48830	At5g48910
Co-expression cluster (low):91	At4g27700	At4g27710	At4g27800	At4g27820
Co-expression cluster (low):92	At3g15780	At3g15840	At3g15850	At3g15900
Co-expression cluster (low):93	At5g44380	At5g44460	At5g44480	At5g44550
Co-expression cluster (low):94	At5g60960	At5g60990	At5g61020	At5g61030
Co-expression cluster (low):95	At5g54180	At5g54250	At5g54270	At5g54290
Co-expression cluster (low):96	At3g01190	At3g01220	At3g01260	At3g01280
Co-expression cluster (low):97	At1g60770	At1g60810	At1g60850	At1g60860
Co-expression cluster (low):98	At4g05240	At4g05250	At4g05260	At4g05270
Co-expression cluster (low):99	At2g28890	At2g28960	At2g28970	At2g28990
Co-expression cluster (low):100	At5g56580	At5g56670	At5g56710	At5g56740
Co-expression cluster (low):101	At1g61480	At1g61550	At1g61560	At1g61590
Co-expression cluster (low):102	At1g52050	At1g52060	At1g52070	At1g52140
Co-expression cluster (low):103	At1g04810	At1g04850	At1g04870	At1g04900
Co-expression cluster (low):104	At2g45180	At2g45190	At2g45270	At2g45350
Co-expression cluster (low):105	At4g30580	At4g30620	At4g30690	At4g30720
Co-expression cluster (low):106	At3g16780	At3g16810	At3g16840	At3g16870
Co-expression cluster (low):107	At5g10350	At5g10360	At5g10390	At5g10400
Co-expression cluster (low):108	At1g79720	At1g79770	At1g79790	At1g79850
Co-expression cluster (low):109	At2g27510	At2g27530	At2g27550	At2g27590
Co-expression cluster (low):110	At1g66440	At1g66450	At1g66470	At1g66480
Co-expression cluster (low):111	At5g27330	At5g27395	At5g27470	At5g27540
Co-expression cluster (low):112	At1g05140	At1g05190	At1g05200	At1g05230
Co-expression cluster (low):113	At1g75910	At1g75920	At1g75930	At1g75940
Co-expression cluster (low):114	At5g38160	At5g38170	At5g38180	At5g38195
Co-expression cluster (low):115	At1g26660	At1g26665	At1g26740	At1g26750
Co-expression cluster (low):116	At2g07200	At2g07240	At2g07280	At2g07290
Co-expression cluster (low):117	At5g03880	At5g03900	At5g03910	At5g03940
Co-expression cluster (low):118	At1g35190	At1g35250	At1g35260	At1g35330
Co-expression cluster (low):119	At1g29660	At1g29670	At1g29700	At1g29720
Co-expression cluster (low):120	At5g15980	At5g16060	At5g16070	At5g16130
Co-expression cluster (low):121	At4g34650	At4g34730	At4g34740	At4g34830
Co-expression cluster (low):122	At3g30220	At3g30230	At3g30280	At3g30290
Co-expression cluster (low):123	At4g13150	At4g13200	At4g13220	At4g13250
Co-expression cluster (low):124	At1g78000	At1g78050	At1g78090	At1g78120
Co-expression cluster (low):125	At4g09620	At4g09650	At4g09670	At4g09730
Co-expression cluster (low):126	At3g52150	At3g52155	At3g52180	At3g52230
Co-expression cluster (low):127	At5g42240	At5g42270	At5g42310	At5g42390
Co-expression cluster (low):128	At4g14400	At4g14480	At4g14540	At4g14605
Co-expression cluster (low):129	At1g33700	At1g33750	At1g33790	At1g33800
Co-expression cluster (low):130	At4g30950	At4g30993	At4g31040	At4g31050
Co-expression cluster (low):131	At3g49860	At3g49940	At3g49960	At3g50010
Co-expression cluster (low):132	At2g47140	At2g47200	At2g47260	At2g47270
Co-expression cluster (low):133	At1g49930	At1g49970	At1g49975	At1g50020
Co-expression cluster (low):134	At1g64355	At1g64430	At1g64500	At1g64510
Co-expression cluster (low):135	At1g50170	At1g50250	At1g50280	At1g50320
Co-expression cluster (low):136	At5g22550	At5g22555	At5g22570	At5g22630
Co-expression cluster (low):137	At4g05390	At4g05400	At4g05410	At4g05440
Co-expression cluster (low):138	At5g53990	At5g54020	At5g54040	At5g54050
Co-expression cluster (low):139	At3g50150	At3g50180	At3g50190	At3g50200
Co-expression cluster (low):140	At2g20860	At2g20875	At2g20890	At2g20920
Co-expression cluster (low):141	At2g29530	At2g29540	At2g29550	At2g29570
Co-expression cluster (low):142	At5g16620	At5g16660	At5g16710	At5g16715
Co-expression cluster (low):143	At5g15310	At5g15390	At5g15410	At5g15450
Co-expression cluster (low):144	At4g11530	At4g11550	At4g11610	At4g11650
Co-expression cluster (low):145	At3g16250	At3g16260	At3g16290	At3g16370
Co-expression cluster (low):146	At1g08280	At1g08350	At1g08360	At1g08430
Co-expression cluster (low):147	At4g17245	At4g17300	At4g17360	At4g17370
Co-expression cluster (low):148	At1g14040	At1g14070	At1g14080	At1g14120
Co-expression cluster (low):149	At3g04260	At3g04290	At3g04310	At3g04340
Co-expression cluster (low):150	At3g23150	At3g23160	At3g23190	At3g23200
Co-expression cluster (low):151	At4g27300	At4g27390	At4g27440	At4g27520
Co-expression cluster (low):152	At5g61620	At5g61700	At5g61710	At5g61720
Co-expression cluster (low):153	At1g49240	At1g49310	At1g49320	At1g49390
Co-expression cluster (low):154	At3g50685	At3g50750	At3g50790	At3g50820
Co-expression cluster (low):155	At2g43590	At2g43600	At2g43610	At2g43670
Co-expression cluster (low):156	At4g04330	At4g04340	At4g04350	At4g04370
Co-expression cluster (low):157	At1g52190	At1g52220	At1g52230	At1g52290
Co-expression cluster (low):158	At3g29185	At3g29230	At3g29290	At3g29320
Co-expression cluster (low):159	At3g04150	At3g04170	At3g04200	At3g04280
Co-expression cluster (low):160	At3g48690	At3g48720	At3g48730	At3g48740
Co-expression cluster (low):161	At1g05205	At1g05210	At1g05260	At1g05280
Co-expression cluster (low):162	At5g63040	At5g63050	At5g63060	At5g63100
Co-expression cluster (low):163	At5g17660	At5g17670	At5g17710	At5g17790
Co-expression cluster (low):164	At2g20450	At2g20480	At2g20490	At2g20515
Co-expression cluster (low):165	At4g02060	At4g02070	At4g02150	At4g02230
Co-expression cluster (low):166	At4g27990	At4g28025	At4g28030	At4g28080
Co-expression cluster (low):167	At1g50520	At1g50560	At1g50580	At1g50630
Co-expression cluster (low):168	At3g06530	At3g06610	At3g06680	At3g06700
Co-expression cluster (low):169	At2g05370	At2g05430	At2g05600	At2g05720
Co-expression cluster (low):170	At5g58250	At5g58260	At5g58310	At5g58330
Co-expression cluster (low):171	At2g29330	At2g29420	At2g29480	At2g29490
Co-expression cluster (low):172	At4g15790	At4g15830	At4g15890	At4g15910
Co-expression cluster (low):173	At3g48930	At3g49010	At3g49080	At3g49100
Co-expression cluster (low):174	At5g61250	At5g61260	At5g61280	At5g61340
Co-expression cluster (low):175	At4g32190	At4g32260	At4g32320	At4g32340
Co-expression cluster (low):176	At2g03310	At2g03350	At2g03390	At2g03420
Co-expression cluster (low):177	At2g26500	At2g26540	At2g26550	At2g26580
Co-expression cluster (low):178	At2g33180	At2g33250	At2g33255	At2g33330
Co-expression cluster (low):179	At5g14570	At5g14660	At5g14740	At5g14780
Co-expression cluster (low):180	At4g04770	At4g04840	At4g04850	At4g04880
Co-expression cluster (low):181	At1g15140	At1g15180	At1g15260	At1g15290
Co-expression cluster (low):182	At1g73060	At1g73090	At1g73110	At1g73170
Co-expression cluster (low):183	At5g02710	At5g02760	At5g02790	At5g02830
Co-expression cluster (low):184	At5g14440	At5g14520	At5g14580	At5g14600
Co-expression cluster (low):185	At3g02490	At3g02530	At3g02560	At3g02640
Co-expression cluster (low):186	At5g67130	At5g67200	At5g67260	At5g67270
Co-expression cluster (low):187	At1g22990	At1g23010	At1g23040	At1g23120
Co-expression cluster (low):188	At1g21590	At1g21640	At1g21670	At1g21680
Co-expression cluster (low):189	At3g09630	At3g09700	At3g09720	At3g09730
Co-expression cluster (low):190	At2g43520	At2g43530	At2g43550	At2g43560
Co-expression cluster (low):191	At1g64490	At1g64530	At1g64550	At1g64590
Co-expression cluster (low):192	At1g72200	At1g72220	At1g72230	At1g72310
Co-expression cluster (low):193	At3g56070	At3g56100	At3g56120	At3g56150
Co-expression cluster (low):194	At3g09220	At3g09260	At3g09270	At3g09290
Co-expression cluster (low):195	At3g63410	At3g63490	At3g63510	At3g63520
Co-expression cluster (low):196	At1g26150	At1g26210	At1g26220	At1g26230
Co-expression cluster (low):197	At3g11320	At3g11330	At3g11340	At3g11370
Co-expression cluster (low):198	At2g26870	At2g26900	At2g26910	At2g26930
Co-expression cluster (low):199	At1g50050	At1g50060	At1g50090
Co-expression cluster (low):200	At3g21680	At3g21710	At3g21770
Co-expression cluster (low):201	At5g46390	At5g46420	At5g46450
Co-expression cluster (low):202	At1g28140	At1g28150	At1g28230
Co-expression cluster (low):203	At3g46720	At3g46730	At3g46810
Co-expression cluster (low):204	At1g26880	At1g26900	At1g26910
Co-expression cluster (low):205	At3g48420	At3g48460	At3g48500
Co-expression cluster (low):206	At5g13870	At5g13900	At5g13910
Co-expression cluster (low):207	At1g34440	At1g34480	At1g34500
Co-expression cluster (low):208	At1g11850	At1g11860	At1g11870
Co-expression cluster (low):209	At4g28740	At4g28750	At4g28780
Co-expression cluster (low):210	At1g30520	At1g30530	At1g30610
Co-expression cluster (low):211	At5g25930	At5g25940	At5g26030
Co-expression cluster (low):212	At5g45480	At5g45500	At5g45510
Co-expression cluster (low):213	At1g65230	At1g65260	At1g65295
Co-expression cluster (low):214	At1g74640	At1g74670	At1g74730
Co-expression cluster (low):215	At2g19970	At2g19990	At2g20030
Co-expression cluster (low):216	At1g10030	At1g10120	At1g10180
Co-expression cluster (low):217	At3g53650	At3g53730	At3g53740
Co-expression cluster (low):218	At2g22850	At2g22920	At2g22930
Co-expression cluster (low):219	At5g22740	At5g22790	At5g22840
Co-expression cluster (low):220	At5g15100	At5g15110	At5g15140
Co-expression cluster (low):221	At4g19500	At4g19510	At4g19530
Co-expression cluster (low):222	At2g24220	At2g24270	At2g24280
Co-expression cluster (low):223	At5g24070	At5g24090	At5g24100
Co-expression cluster (low):224	At1g01080	At1g01140	At1g01170
Co-expression cluster (low):225	At3g32150	At3g32160	At3g32180
Co-expression cluster (low):226	At5g18060	At5g18100	At5g18140
Co-expression cluster (low):227	At1g31160	At1g31170	At1g31190
Co-expression cluster (low):228	At5g43740	At5g43745	At5g43750
Co-expression cluster (low):229	At1g60870	At1g60950	At1g60990
Co-expression cluster (low):230	At2g19000	At2g19010	At2g19050
Co-expression cluster (low):231	At3g53460	At3g53470	At3g53560
Co-expression cluster (low):232	At3g16440	At3g16450	At3g16460
Co-expression cluster (low):233	At1g67840	At1g67860	At1g67865
Co-expression cluster (low):234	At5g59490	At5g59520	At5g59530
Co-expression cluster (low):235	At3g03270	At3g03310	At3g03320
Co-expression cluster (low):236	At2g14390	At2g14540	At2g14670
Co-expression cluster (low):237	At1g43730	At1g43760	At1g43810
Co-expression cluster (low):238	At2g45210	At2g45220	At2g45290
Co-expression cluster (low):239	At2g24020	At2g24060	At2g24090
Co-expression cluster (low):240	At3g04550	At3g04590	At3g04650
Co-expression cluster (low):241	At5g11420	At5g11450	At5g11480
Co-expression cluster (low):242	At4g20140	At4g20210	At4g20230
Co-expression cluster (low):243	At1g32940	At1g32960	At1g33030
Co-expression cluster (low):244	At3g22800	At3g22850	At3g22930
Co-expression cluster (low):245	At4g16370	At4g16390	At4g16410
Co-expression cluster (low):246	At3g62840	At3g62870	At3g62940
Co-expression cluster (low):247	At4g26760	At4g26840	At4g26870
Co-expression cluster (low):248	At3g15240	At3g15300	At3g15357
Co-expression cluster (low):249	At2g13570	At2g13620	At2g13680
Co-expression cluster (low):250	At5g20310	At5g20340	At5g20370
Co-expression cluster (low):251	At4g03400	At4g03410	At4g03450
Co-expression cluster (low):252	At4g25240	At4g25320	At4g25340
Co-expression cluster (low):253	At4g17540	At4g17560	At4g17600
Co-expression cluster (low):254	At2g26250	At2g26330	At2g26340
Co-expression cluster (low):255	At4g26210	At4g26230	At4g26300
Co-expression cluster (low):256	At1g16290	At1g16360	At1g16380
Co-expression cluster (low):257	At1g31330	At1g31410	At1g31420
Co-expression cluster (low):258	At3g63140	At3g63160	At3g63190
Co-expression cluster (low):259	At2g34670	At2g34680	At2g34710
Co-expression cluster (low):260	At4g13810	At4g13830	At4g13840
Co-expression cluster (low):261	At1g69830	At1g69870	At1g69935
Co-expression cluster (low):262	At1g52510	At1g52550	At1g52590
Co-expression cluster (low):263	At5g50160	At5g50250	At5g50280
Co-expression cluster (low):264	At4g35650	At4g35670	At4g35700
Co-expression cluster (low):265	At4g37510	At4g37550	At4g37560
Co-expression cluster (low):266	At3g44510	At3g44540	At3g44550
Co-expression cluster (low):267	At5g52900	At5g52960	At5g52970
Co-expression cluster (low):268	At2g45740	At2g45770	At2g45850
Co-expression cluster (low):269	At5g38980	At5g39030	At5g39080
Co-expression cluster (low):270	At3g13310	At3g13330	At3g13380
Co-expression cluster (low):271	At2g05790	At2g05920	At2g05990
Co-expression cluster (low):272	At3g44590	At3g44600	At3g44680
Co-expression cluster (low):273	At3g29410	At3g29430	At3g29630
Co-expression cluster (low):274	At2g01290	At2g01320	At2g01400
Co-expression cluster (low):275	At2g25830	At2g25840	At2g25870
Co-expression cluster (low):276	At2g34480	At2g34520	At2g34570
Co-expression cluster (low):277	At1g04480	At1g04510	At1g04590
Co-expression cluster (low):278	At2g41090	At2g41120	At2g41180
Co-expression cluster (low):279	At2g44350	At2g44370	At2g44380
Co-expression cluster (low):280	At3g55040	At3g55080	At3g55130
Co-expression cluster (low):281	At4g14870	At4g14890	At4g14910
Co-expression cluster (low):282	At1g36020	At1g36100	At1g36230
Co-expression cluster (low):283	At1g14270	At1g14280	At1g14345
Co-expression cluster (low):284	At5g23250	At5g23290	At5g23300
Co-expression cluster (low):285	At1g14850	At1g14900	At1g14980
Co-expression cluster (low):286	At3g02660	At3g02690	At3g02730
Co-expression cluster (low):287	At1g62770	At1g62790	At1g62800
Co-expression cluster (low):288	At1g12800	At1g12860	At1g12900
Co-expression cluster (low):289	At5g41640	At5g41660	At5g41720
Co-expression cluster (low):290	At1g30990	At1g31050	At1g31120
Co-expression cluster (low):291	At2g48090	At2g48130	At2g48140
Co-expression cluster (low):292	At3g63130	At3g63200	At3g63250
Co-expression cluster (low):293	At2g37280	At2g37360	At2g37440
Co-expression cluster (low):294	At1g55540	At1g55580	At1g55640
Co-expression cluster (low):295	At1g56500	At1g56510	At1g56520
Co-expression cluster (low):296	At3g03060	At3g03110	At3g03130
Co-expression cluster (low):297	At1g29180	At1g29270	At1g29280
Co-expression cluster (low):298	At3g05350	At3g05370	At3g05410
Co-expression cluster (low):299	At1g03600	At1g03630	At1g03680
Co-expression cluster (low):300	At3g09150	At3g09210	At3g09250
Co-expression cluster (low):301	At1g23310	At1g23360	At1g23400
Co-expression cluster (low):302	At5g15130	At5g15150	At5g15180
Co-expression cluster (low):303	At1g68850	At1g68880	At1g68940
Co-expression cluster (low):304	At1g06430	At1g06460	At1g06510
Co-expression cluster (low):305	At3g04010	At3g04060	At3g04070
Co-expression cluster (low):306	At4g04650	At4g04690	At4g04730
Co-expression cluster (low):307	At1g06170	At1g06250	At1g06260
Co-expression cluster (low):308	At2g23670	At2g23760	At2g23840
Co-expression cluster (low):309	At4g33070	At4g33100	At4g33130
Co-expression cluster (low):310	At2g24790	At2g24820	At2g24860
Co-expression cluster (low):311	At5g59090	At5g59150	At5g59160
Co-expression cluster (low):312	At4g33630	At4g33660	At4g33666
Co-expression cluster (low):313	At1g21690	At1g21710	At1g21740
Co-expression cluster (low):314	At5g62260	At5g62330	At5g62340
Co-expression cluster (low):315	At3g52720	At3g52750	At3g52840
Co-expression cluster (low):316	At5g44650	At5g44660	At5g44680
Co-expression cluster (low):317	At3g13760	At3g13772	At3g13790
Co-expression cluster (low):318	At1g60550	At1g60590	At1g60600
Co-expression cluster (low):319	At1g08500	At1g08590	At1g08670
Co-expression cluster (low):320	At4g10000	At4g10060	At4g10120
Co-expression cluster (low):321	At2g17560	At2g17620	At2g17630
Co-expression cluster (low):322	At3g06070	At3g06080	At3g06150
Co-expression cluster (low):323	At5g04360	At5g04440	At5g04490
Co-expression cluster (low):324	At5g42680	At5g42750	At5g42765
Co-expression cluster (low):325	At3g51720	At3g51740	At3g51800
Co-expression cluster (low):326	At2g45750	At2g45830	At2g45920
Co-expression cluster (low):327	At4g27060	At4g27090	At4g27180
Co-expression cluster (low):328	At4g08690	At4g08770	At4g08780
Co-expression cluster (low):329	At3g03630	At3g03710	At3g03770
Co-expression cluster (low):330	At1g33840	At1g33870	At1g33890
Co-expression cluster (low):331	At4g17215	At4g17220	At4g17280
Co-expression cluster (low):332	At1g17170	At1g17180	At1g17190
Co-expression cluster (low):333	At2g26290	At2g26300	At2g26360
Co-expression cluster (low):334	At1g51080	At1g51100	At1g51110
Co-expression cluster (low):335	At2g46820	At2g46870	At2g46910
Co-expression cluster (low):336	At5g59850	At5g59870	At5g59910
Co-expression cluster (low):337	At1g26930	At1g26970	At1g27000
Co-expression cluster (low):338	At2g04230	At2g04270	At2g04360
Co-expression cluster (low):339	At5g10510	At5g10520	At5g10580
Co-expression cluster (low):340	At5g40510	At5g40540	At5g40590
Co-expression cluster (low):341	At3g01620	At3g01630	At3g01700
Co-expression cluster (low):342	At3g60320	At3g60370	At3g60390
Co-expression cluster (low):343	At5g45200	At5g45210	At5g45220
Co-expression cluster (low):344	At5g37690	At5g37740	At5g37780
Co-expression cluster (low):345	At4g37930	At4g37980	At4g38020
Co-expression cluster (low):346	At5g26260	At5g26280	At5g26310
Co-expression cluster (low):347	At2g24320	At2g24370	At2g24450
Co-expression cluster (low):348	At5g53770	At5g53800	At5g53890
Co-expression cluster (low):349	At1g04500	At1g04540	At1g04600
Co-expression cluster (low):350	At5g57850	At5g57930	At5g57960
Co-expression cluster (low):351	At1g72320	At1g72370	At1g72440
Co-expression cluster (low):352	At3g44760	At3g44780	At3g44800
Co-expression cluster (low):353	At3g18800	At3g18870	At3g18890
Co-expression cluster (low):354	At1g66580	At1g66620	At1g66680
Co-expression cluster (low):355	At3g52400	At3g52430	At3g52450
Co-expression cluster (low):356	At1g13030	At1g13050	At1g13120
Co-expression cluster (low):357	At1g47810	At1g47885	At1g47940
Co-expression cluster (low):358	At2g41540	At2g41600	At2g41650
Co-expression cluster (low):359	At5g61450	At5g61500	At5g61530
Co-expression cluster (low):360	At1g14730	At1g14740	At1g14780
Co-expression cluster (low):361	At1g17200	At1g17220	At1g17230
Co-expression cluster (low):362	At5g35380	At5g35390	At5g35470
Co-expression cluster (low):363	At1g03780	At1g03830	At1g03910
Co-expression cluster (low):364	At5g07190	At5g07200	At5g07260
Co-expression cluster (low):365	At3g18130	At3g18165	At3g18190
Co-expression cluster (low):366	At1g11990	At1g12070	At1g12150
Co-expression cluster (low):367	At5g62790	At5g62810	At5g62840
Co-expression cluster (low):368	At3g04870	At3g04890	At3g04910
Co-expression cluster (low):369	At5g43030	At5g43040	At5g43060
Co-expression cluster (low):370	At5g44280	At5g44310	At5g44360
Co-expression cluster (low):371	At1g19850	At1g19870	At1g19880
Co-expression cluster (low):372	At3g06470	At3g06483	At3g06510
Co-expression cluster (low):373	At5g26070	At5g26100	At5g26150
Co-expression cluster (low):374	At3g26860	At3g26870	At3g26880
Co-expression cluster (low):375	At5g42030	At5g42070	At5g42130
Co-expression cluster (low):376	At5g57740	At5g57770	At5g57840
Co-expression cluster (low):377	At1g15570	At1g15660	At1g15700
Co-expression cluster (low):378	At5g45590	At5g45600	At5g45620
Co-expression cluster (low):379	At1g01790	At1g01860	At1g01970
Co-expression cluster (low):380	At5g09480	At5g09520	At5g09530
Co-expression cluster (low):381	At5g42580	At5g42590	At5g42600
Co-expression cluster (low):382	At4g14190	At4g14210	At4g14240
Co-expression cluster (low):383	At5g55210	At5g55220	At5g55280
Co-expression cluster (low):384	At1g14930	At1g14940	At1g14950
Co-expression cluster (low):385	At1g14210	At1g14220	At1g14240
Co-expression cluster (low):386	At3g11830	At3g11910	At3g11960
Co-expression cluster (low):387	At1g02860	At1g02900	At1g02950
Co-expression cluster (low):388	At1g19650	At1g19670	At1g19740
Co-expression cluster (low):389	At5g24230	At5g24270	At5g24290
Co-expression cluster (low):390	At3g25660	At3g25680	At3g25690
Co-expression cluster (low):391	At5g24150	At5g24160	At5g24210
Co-expression cluster (low):392	At3g54560	At3g54630	At3g54650
Co-expression cluster (low):393	At3g20230	At3g20270	At3g20300
Co-expression cluster (low):394	At1g09970	At1g10050	At1g10140
Co-expression cluster (low):395	At3g45910	At3g45950	At3g45990
Co-expression cluster (low):396	At1g06650	At1g06680	At1g06690
Co-expression cluster (low):397	At1g07770	At1g07790	At1g07830
Co-expression cluster (low):398	At4g13130	At4g13180	At4g13235
Co-expression cluster (low):399	At4g24130	At4g24140	At4g24180
Co-expression cluster (low):400	At4g30140	At4g30170	At4g30190
Co-expression cluster (low):401	At2g29630	At2g29650	At2g29670
Co-expression cluster (low):402	At1g78995	At1g79040	At1g79050
Co-expression cluster (low):403	At3g18860	At3g18910	At3g18940
Co-expression cluster (low):404	At3g62170	At3g62180	At3g62230
Co-expression cluster (low):405	At1g66610	At1g66630	At1g66720
Co-expression cluster (low):406	At3g49180	At3g49240	At3g49320
Co-expression cluster (low):407	At1g44780	At1g44835	At1g44900
Co-expression cluster (low):408	At3g18050	At3g18080	At3g18110
Co-expression cluster (low):409	At1g66940	At1g66970	At1g66980
Co-expression cluster (low):410	At1g67660	At1g67700	At1g67740
Co-expression cluster (low):411	At4g37000	At4g37040	At4g37080
Co-expression cluster (low):412	At3g45980	At3g46030	At3g46040
Co-expression cluster (low):413	At2g26410	At2g26450	At2g26490
Co-expression cluster (low):414	At4g37200	At4g37270	At4g37310
Co-expression cluster (low):415	At5g38280	At5g38340	At5g38350
Co-expression cluster (low):416	At1g36970	At1g37000	At1g37140
Co-expression cluster (low):417	At1g60160	At1g60230	At1g60260
Co-expression cluster (low):418	At1g15420	At1g15440	At1g15480
Co-expression cluster (low):419	At4g31780	At4g31850	At4g31870
Co-expression cluster (low):420	At3g22570	At3g22600	At3g22620
Co-expression cluster (low):421	At4g23450	At4g23493	At4g23510
Co-expression cluster (low):422	At2g40650	At2g40660	At2g40700
Co-expression cluster (low):423	At4g02400	At4g02450	At4g02460
Co-expression cluster (low):424	At5g66670	At5g66690	At5g66700
Co-expression cluster (low):425	At2g40290	At2g40360	At2g40430
Co-expression cluster (low):426	At3g04530	At3g04560	At3g04570
Co-expression cluster (low):427	At1g66950	At1g67030	At1g67110
Co-expression cluster (low):428	At1g03790	At1g03880	At1g03890
Co-expression cluster (low):429	At5g52670	At5g52680	At5g52710
Co-expression cluster (low):430	At2g03980	At2g04032	At2g04039
Co-expression cluster (low):431	At2g34830	At2g34910	At2g35000
Co-expression cluster (low):432	At2g26940	At2g26950	At2g26960
Co-expression cluster (low):433	At2g18360	At2g18370	At2g18450
Co-expression cluster (low):434	At3g50300	At3g50350	At3g50400
Co-expression cluster (low):435	At3g23220	At3g23230	At3g23240
Co-expression cluster (low):436	At2g38900	At2g38905	At2g38920
Co-expression cluster (low):437	At5g37990	At5g38020	At5g38030
Co-expression cluster (low):438	At1g55370	At1g55480	At1g55490
Co-expression cluster (low):439	At3g11500	At3g11510	At3g11520
Co-expression cluster (low):440	At3g26690	At3g26760	At3g26770
Co-expression cluster (low):441	At4g25050	At4g25080	At4g25130
Co-expression cluster (low):442	At1g69720	At1g69730	At1g69740
Co-expression cluster (low):443	At5g05050	At5g05070	At5g05150
Co-expression cluster (low):444	At5g64140	At5g64160	At5g64200
Co-expression cluster (low):445	At4g27652	At4g27654	At4g27657
Co-expression cluster (low):446	At3g01240	At3g01250	At3g01270
Co-expression cluster (low):447	At2g19580	At2g19590	At2g19660
Co-expression cluster (low):448	At4g39660	At4g39675	At4g39720
Co-expression cluster (low):449	At4g15510	At4g15545	At4g15560
Co-expression cluster (low):450	At3g19630	At3g19650	At3g19740
Co-expression cluster (low):451	At5g66920	At5g66950	At5g66985
Co-expression cluster (low):452	At4g21390	At4g21400	At4g21410
