# Supplementary material for: Delineation of metabolic gene clusters in plant genomes by chromatin signatures
Source: Nucleic Acids Res. 2016 Feb 18;44(5):2255–65. doi: 10.1093/nar/gkw100 (PMC4797310; doi:10.1093/nar/gkw100)
Supplement: SUPPLEMENTARY DATA [file supp_gkw100_nar-03298-h-2015-File.zip › nar-03298-h-2015-File011.xlsx]

## Sheet: sort_gene_list_chr_all_no_dupes
Supplementary Data Set 4: Groups of at least 3 adjacent genes that show high stringent co-expression
Co-expression cluster:1	GRMZM2G009871	GRMZM2G012262	GRMZM2G303374	GRMZM2G450937
Co-expression cluster:2	GRMZM2G099367	GRMZM2G163437	GRMZM2G174107	GRMZM2G447433
Co-expression cluster:3	GRMZM2G035526	GRMZM2G055724	GRMZM2G078985	GRMZM2G170365
Co-expression cluster:4	GRMZM2G149639	GRMZM2G149662	GRMZM5G866954	GRMZM6G768049
Co-expression cluster:5	GRMZM2G063756	GRMZM2G085381	GRMZM2G085661	GRMZM2G172491
Co-expression cluster:6	GRMZM2G009448	GRMZM2G015238	GRMZM2G082271	GRMZM2G140737
Co-expression cluster:7	GRMZM2G154648	GRMZM2G165694	GRMZM2G402936
Co-expression cluster:8	GRMZM2G029573	GRMZM2G156068	GRMZM2G361074
Co-expression cluster:9	GRMZM2G031523	GRMZM2G107745	GRMZM2G465553
Co-expression cluster:10	GRMZM2G014750	GRMZM2G027105	GRMZM2G035477
Co-expression cluster:11	GRMZM2G067303	GRMZM2G101001	GRMZM2G104418
Co-expression cluster:12	GRMZM2G096247	GRMZM2G096269	GRMZM2G119499
Co-expression cluster:13	GRMZM2G100121	GRMZM2G155314	GRMZM2G180195
Co-expression cluster:14	GRMZM2G044137	GRMZM2G117458	GRMZM2G117582
Co-expression cluster:15	GRMZM2G055141	GRMZM2G106164	GRMZM2G543629
Co-expression cluster:16	GRMZM2G001116	GRMZM2G001169	GRMZM2G171036
Co-expression cluster:17	GRMZM2G009936	GRMZM2G038401	GRMZM5G874500
Co-expression cluster:18	GRMZM2G012404	GRMZM2G130085	GRMZM2G337113
Co-expression cluster:19	GRMZM2G038032	GRMZM2G057251	GRMZM2G113408
Co-expression cluster:20	GRMZM2G012052	GRMZM2G431350	GRMZM5G850966
Co-expression cluster:21	GRMZM2G103430	GRMZM2G157443	GRMZM2G158034
Co-expression cluster:22	GRMZM2G043500	GRMZM2G344205	GRMZM2G477236
Co-expression cluster:23	GRMZM2G007915	GRMZM2G095657	GRMZM5G806649
Co-expression cluster:24	GRMZM2G152757	GRMZM2G181258	GRMZM2G399183
Co-expression cluster:25	GRMZM2G075528	GRMZM2G134738	GRMZM5G867882
Co-expression cluster:26	GRMZM2G000923	GRMZM2G144868	GRMZM2G144995
Co-expression cluster:27	GRMZM2G098577	GRMZM2G124411	GRMZM2G125452
Co-expression cluster:28	GRMZM2G105539	GRMZM2G105644	GRMZM2G162233
Co-expression cluster:29	GRMZM2G119691	GRMZM2G119769	GRMZM2G318635
Co-expression cluster:30	GRMZM2G059556	GRMZM2G074300	GRMZM2G098819
