# Supplementary material for: Delineation of metabolic gene clusters in plant genomes by chromatin signatures
Source: Nucleic Acids Res. 2016 Feb 18;44(5):2255–65. doi: 10.1093/nar/gkw100 (PMC4797310; doi:10.1093/nar/gkw100)
Supplement: SUPPLEMENTARY DATA [file supp_gkw100_nar-03298-h-2015-File.zip › nar-03298-h-2015-File012.xlsx]

## Sheet: sort_gene_list_chr_all_no_dupes
Supplementary Data Set 5: Groups of at least 3 adjacent genes that show low stringent co-expression
Co-expression cluster:1	GRMZM2G008273	GRMZM2G064133	GRMZM2G103430	GRMZM2G157443	GRMZM2G158034	GRMZM2G324643
Co-expression cluster:2	GRMZM2G017654	GRMZM2G039588	GRMZM2G044011	GRMZM2G056572	GRMZM2G087201	GRMZM2G173341
Co-expression cluster:3	GRMZM2G063756	GRMZM2G085054	GRMZM2G085381	GRMZM2G085661	GRMZM2G172491
Co-expression cluster:4	GRMZM2G078412	GRMZM2G099367	GRMZM2G163437	GRMZM2G174107	GRMZM2G447433
Co-expression cluster:5	GRMZM2G132929	GRMZM2G154595	GRMZM2G354604	GRMZM5G829778
Co-expression cluster:6	GRMZM2G009871	GRMZM2G012262	GRMZM2G303374	GRMZM2G450937
Co-expression cluster:7	GRMZM2G009845	GRMZM2G159369	GRMZM5G803952	GRMZM5G881464
Co-expression cluster:8	GRMZM2G109560	GRMZM2G401664	GRMZM5G852968	GRMZM5G869196
Co-expression cluster:9	AC217840.3_FG001	GRMZM2G043602	GRMZM2G084279	GRMZM2G307368
Co-expression cluster:10	GRMZM2G008919	GRMZM2G036034	GRMZM2G092284	GRMZM2G092327
Co-expression cluster:11	GRMZM2G038487	GRMZM2G133844	GRMZM2G167758	GRMZM2G168552
Co-expression cluster:12	GRMZM2G038032	GRMZM2G057251	GRMZM2G057508	GRMZM2G113408
Co-expression cluster:13	GRMZM2G020216	GRMZM2G102596	GRMZM2G405178	GRMZM5G877388
Co-expression cluster:14	GRMZM2G022252	GRMZM2G179301	GRMZM2G179346	GRMZM2G479608
Co-expression cluster:15	GRMZM2G048703	GRMZM2G100620	GRMZM2G143655	GRMZM2G703555
Co-expression cluster:16	GRMZM2G075528	GRMZM2G134738	GRMZM2G157758	GRMZM5G867882
Co-expression cluster:17	GRMZM2G035526	GRMZM2G055724	GRMZM2G078985	GRMZM2G170365
Co-expression cluster:18	GRMZM2G149639	GRMZM2G149662	GRMZM5G866954	GRMZM6G768049
Co-expression cluster:19	GRMZM2G096705	GRMZM2G098577	GRMZM2G124411	GRMZM2G125452
Co-expression cluster:20	GRMZM2G009448	GRMZM2G015238	GRMZM2G082271	GRMZM2G140737
Co-expression cluster:21	GRMZM2G026117	GRMZM2G092311	GRMZM2G128012
Co-expression cluster:22	GRMZM2G112483	GRMZM2G178005	GRMZM2G323679
Co-expression cluster:23	GRMZM2G118731	GRMZM5G834894	GRMZM5G840002
Co-expression cluster:24	GRMZM2G018770	GRMZM2G085750	GRMZM2G109680
Co-expression cluster:25	GRMZM2G085573	GRMZM2G121942	GRMZM2G177654
Co-expression cluster:26	GRMZM2G154648	GRMZM2G165694	GRMZM2G402936
Co-expression cluster:27	GRMZM2G042492	GRMZM2G402092	GRMZM5G859195
Co-expression cluster:28	GRMZM2G029573	GRMZM2G156068	GRMZM2G361074
Co-expression cluster:29	GRMZM2G030731	GRMZM2G031545	GRMZM2G121022
Co-expression cluster:30	GRMZM2G125271	GRMZM2G125300	GRMZM2G125784
Co-expression cluster:31	GRMZM2G029048	GRMZM2G068714	GRMZM2G074604
Co-expression cluster:32	GRMZM2G053652	GRMZM2G078933	GRMZM2G083262
Co-expression cluster:33	GRMZM2G055970	GRMZM2G133620	GRMZM2G145029
Co-expression cluster:34	GRMZM2G031523	GRMZM2G107745	GRMZM2G465553
Co-expression cluster:35	GRMZM2G014750	GRMZM2G027105	GRMZM2G035477
Co-expression cluster:36	GRMZM2G067303	GRMZM2G101001	GRMZM2G104418
Co-expression cluster:37	GRMZM2G096247	GRMZM2G096269	GRMZM2G119499
Co-expression cluster:38	GRMZM2G033626	GRMZM2G067511	GRMZM2G145449
Co-expression cluster:39	GRMZM2G100121	GRMZM2G155314	GRMZM2G180195
Co-expression cluster:40	GRMZM2G085948	GRMZM2G091586	GRMZM2G135782
Co-expression cluster:41	GRMZM2G010754	GRMZM2G382914	GRMZM2G427468
Co-expression cluster:42	GRMZM2G044137	GRMZM2G117458	GRMZM2G117582
Co-expression cluster:43	GRMZM2G010321	GRMZM2G060857	GRMZM2G104632
Co-expression cluster:44	GRMZM2G055141	GRMZM2G106164	GRMZM2G543629
Co-expression cluster:45	GRMZM2G106393	GRMZM2G106413	GRMZM2G106511
Co-expression cluster:46	GRMZM2G047695	GRMZM2G121878	GRMZM2G348512
Co-expression cluster:47	GRMZM2G023833	GRMZM2G090422	GRMZM5G826714
Co-expression cluster:48	GRMZM2G133053	GRMZM2G464985	GRMZM2G470048
Co-expression cluster:49	GRMZM2G079452	GRMZM2G117609	GRMZM2G143392
Co-expression cluster:50	GRMZM2G017077	GRMZM2G096391	GRMZM2G109526
Co-expression cluster:51	GRMZM2G001116	GRMZM2G001169	GRMZM2G171036
Co-expression cluster:52	GRMZM2G040424	GRMZM2G107289	GRMZM5G801241
Co-expression cluster:53	GRMZM2G083738	GRMZM2G345039	GRMZM6G791392
Co-expression cluster:54	GRMZM2G000825	GRMZM2G029720	GRMZM2G071599
Co-expression cluster:55	GRMZM2G009936	GRMZM2G038401	GRMZM5G874500
Co-expression cluster:56	GRMZM2G012404	GRMZM2G130085	GRMZM2G337113
Co-expression cluster:57	GRMZM2G033493	GRMZM2G033885	GRMZM2G036007
Co-expression cluster:58	GRMZM2G097568	GRMZM2G109425	GRMZM2G395244
Co-expression cluster:59	GRMZM2G022248	GRMZM2G024389	GRMZM5G821637
Co-expression cluster:60	GRMZM2G012052	GRMZM2G431350	GRMZM5G850966
Co-expression cluster:61	GRMZM2G012413	GRMZM2G105253	GRMZM2G168588
Co-expression cluster:62	GRMZM2G110258	GRMZM2G113267	GRMZM2G354851
Co-expression cluster:63	GRMZM2G058252	GRMZM2G136599	GRMZM2G431703
Co-expression cluster:64	GRMZM2G126338	GRMZM2G472171	GRMZM5G813111
Co-expression cluster:65	GRMZM2G081013	GRMZM2G092112	GRMZM2G119650
Co-expression cluster:66	GRMZM2G043500	GRMZM2G344205	GRMZM2G477236
Co-expression cluster:67	GRMZM2G007915	GRMZM2G095657	GRMZM5G806649
Co-expression cluster:68	GRMZM2G003501	GRMZM2G063473	GRMZM2G380457
Co-expression cluster:69	GRMZM2G066650	GRMZM2G067456	GRMZM2G340251
Co-expression cluster:70	GRMZM2G152757	GRMZM2G181258	GRMZM2G399183
Co-expression cluster:71	GRMZM2G055682	GRMZM2G112805	GRMZM2G165351
Co-expression cluster:72	GRMZM2G000923	GRMZM2G144868	GRMZM2G144995
Co-expression cluster:73	GRMZM2G115834	GRMZM2G121452	GRMZM2G132116
Co-expression cluster:74	GRMZM2G040382	GRMZM2G092975	GRMZM2G117935
Co-expression cluster:75	GRMZM2G068476	GRMZM2G147145	GRMZM2G351304
Co-expression cluster:76	GRMZM2G084046	GRMZM2G107711	GRMZM2G165007
Co-expression cluster:77	GRMZM2G066049	GRMZM2G066142	GRMZM2G135536
Co-expression cluster:78	GRMZM2G105539	GRMZM2G105644	GRMZM2G162233
Co-expression cluster:79	GRMZM2G119691	GRMZM2G119769	GRMZM2G318635
Co-expression cluster:80	GRMZM2G125728	GRMZM2G149556	GRMZM2G149649
Co-expression cluster:81	GRMZM2G059556	GRMZM2G074300	GRMZM2G098819
Co-expression cluster:82	GRMZM2G029815	GRMZM2G029850	GRMZM2G057717
Co-expression cluster:83	GRMZM2G021129	GRMZM2G035356	GRMZM2G119675
