# Supplementary material for: Delineation of metabolic gene clusters in plant genomes by chromatin signatures
Source: Nucleic Acids Res. 2016 Feb 18;44(5):2255–65. doi: 10.1093/nar/gkw100 (PMC4797310; doi:10.1093/nar/gkw100)
Supplement: SUPPLEMENTARY DATA [file supp_gkw100_nar-03298-h-2015-File.zip › nar-03298-h-2015-File013.xlsx]

## Sheet: Sheet1
Supplementary Data Set 6: Chromatin states as defined by Sequiera-Mendes et al. (2014) (44) within final gene clusters
			Chromatin state
Cluster	Gene	Position	from	to	Length in bp				Color code	Chromatin features enriched above genome-wide average
#1	At2g17050	Chr. 2 7410835...7434117	7410451	7413900	3449			Chromatin state 1		H3.3, H3K14Ac, H3K9Ac, H2Bub, H3K36me3, H2A.Z, H3K4me2, H3K4me3
	At2g17055	Chr. 2 7466841...7471262	7413901	7414800	899			Chromatin state 2		H3K27me1, H3.3, H3K9Ac, H3K36me3, H2A.Z, H3K4me2, H3K4me3, H3K27me3
	At2g17060		7414801	7415700	899			Chromatin state 3		H3, H3K4me1, H3K4me2, H3K4me3, H2Bub, H3K36me3
	At2g17070		7415701	7417050	1349			Chromatin state 4		H3K27me1, H3K27me3, H3.3, H2A.Z
	At2g17080		7417051	7418700	1649			Chromatin state 5		H3.1, H2A.Z, H3K27me3
	At2g17150		7418701	7419750	1049			Chromatin state 6		H3, H3K4me1, H2A.Z
			7419751	7420500	749			Chromatin state 7		GCmeth, H3, H3K4me1, H2Bub, H3K36me3
			7420501	7421850	1349			Chromatin state 8		GCmeth, H3K9me2, H3K27me1, H3Kme3, H3.1
			7421851	7422150	299			Chromatin state 9		GCmeth, H3, H3K9me2, H3K27me1, H3.1
			7422151	7427550	5399
			7427551	7428450	899
			7428451	7437600	9149
			7464301	7469700	5399
			7469701	7470600	899
			7470601	7471350	749
#2	At3g01190	Chr. 3 67058...68536	68701	69600	899
	At3g01220	Chr. 3 73481...87858	72451	74400	1949
	At3g01230		74401	74850	449
	At3g01240		74851	85050	10199
	At3g01250		85051	85500	449
	At3g01260		85501	86400	899
	At3g01270		86401	87150	749
	At3g01280		87151	87600	449
			87601	88050	449
#3	At4g15270	Chr. 4 8716601...8813478	8716051	8718150	2099
	At4g15280		8718151	8718600	449
	At4g15290		8718601	8725050	6449
	At4g15300		8725051	8725800	749
	At4g15310		8725801	8726100	299
	At4g15320		8726101	8728500	2399
	At4g15330		8728501	8730450	1949
	At4g15340		8730451	8740800	10349
	At4g15350		8740801	8741850	1049
	At4g15360		8741851	8749950	8099
	At4g15370		8749951	8750550	599
	At4g15380		8750551	8753550	2999
	At4g15390		8753551	8754150	599
	At4g15393		8754151	8767800	13649
	At4g15396		8767801	8769750	1949
	At4g15400		8769751	8774850	5099
			8774851	8775300	449
			8775301	8776800	1499
			8776801	8777850	1049
			8777851	8778000	149
			8778001	8782200	4199
			8782201	8783400	1199
			8783401	8784900	1499
			8784901	8785350	449
			8785351	8791350	5999
			8791351	8791650	299
			8791651	8797050	5399
			8797051	8798100	1049
			8798101	8800200	2099
			8800201	8800950	749
			8800951	8801400	449
			8801401	8804100	2699
			8804101	8814450	10349
#4	At5g15100	Chr. 5 4892159...4922648	4891801	4892700	899
	At5g15110	except Chr. 5 4898737...4900581	4892701	4894350	1649
	At5g15130		4894351	4896150	1799
	At5g15140		4896151	4897650	1499
	At5g15150		4897651	4898250	599
	At5g15160		4898251	4898550	299
			4900801	4901850	1049
			4901851	4907550	5699
			4907551	4908150	599
			4908151	4912050	3899
			4912051	4913850	1799
			4913851	4916100	2249
			4916101	4919700	3599
			4919701	4921050	1349
			4921051	4921650	599
			4921651	4923000	1349
#5	At5g37940	Chr. 5 15107296…15175457	15106951	15109800	2849
	At5g37950		15109801	15110400	599
	At5g37960		15110401	15113550	3149
	At5g37970		15113551	15114000	449
	At5g37980		15114001	15114600	599
	At5g37990		15114601	15115350	749
	At5g38000		15115351	15115950	599
	At5g38010		15115951	15118200	2249
	At5g38020		15118201	15118800	599
	At5g38030		15118801	15120000	1199
			15120001	15121050	1049
			15121051	15122250	1199
			15122251	15122700	449
			15122701	15126600	3899
			15126601	15126750	149
			15126751	15127800	1049
			15127801	15129750	1949
			15129751	15130500	749
			15130501	15130950	449
			15130951	15136650	5699
			15136651	15137550	899
			15137551	15138300	749
			15138301	15138900	599
			15138901	15139500	599
			15139501	15140250	749
			15140251	15141150	899
			15141151	15144900	3749
			15144901	15145200	299
			15145201	15148800	3599
			15148801	15151500	2699
			15151501	15151800	299
			15151801	15153750	1949
			15153751	15154800	1049
			15154801	15155400	599
			15155401	15156150	749
			15156151	15157800	1649
			15157801	15160650	2849
			15160651	15163350	2699
			15163351	15164700	1349
			15164701	15165300	599
			15165301	15165750	449
			15165751	15168450	2699
			15168451	15171150	2699
			15171151	15176100	4949
#6	At5g47950	Chr. 5 19417031...19418546	19416901	19418700	1799
	At5g47980	Chr. 5 19428888…19461689
	At5g47990	Chr. 5 19482106...19483452	19428451	19433550	5099
	At5g48000		19433551	19434600	1049
	At5g48010		19434601	19438050	3449
	At5g48070		19438051	19438650	599
			19438651	19440150	1499
			19440151	19442850	2699
			19442851	19443300	449
			19443301	19444350	1049
			19444351	19444950	599
			19444951	19445550	599
			19445551	19447350	1799
			19447351	19449150	1799
			19449151	19450800	1649
			19450801	19452450	1649
			19452451	19453650	1199
			19453651	19454400	749
			19454401	19455000	599
			19455001	19461600	6599
			19461601	19462350	749
			19480651	19483500	2849
#7	At5g63560	Chr. 5 25449481..25451414	25449301	25451250	1949
	At5g63580	Chr. 5 25454730…25462458	25451251	25451850	599
	At5g63590	Chr. 5 25481517…25486062
	At5g63595		25454101	25456500	2399
	At5g63600		25456501	25456950	449
	At5g63650		25456951	25462650	5699
	At5g63660
			25481401	25482000	599
			25482001	25482600	599
			25482601	25483050	449
			25483051	25483800	749
			25483801	25484550	749
			25484551	25485150	599
			25485151	25487250	2099
