# Supplementary material for: Delineation of metabolic gene clusters in plant genomes by chromatin signatures
Source: Nucleic Acids Res. 2016 Feb 18;44(5):2255–65. doi: 10.1093/nar/gkw100 (PMC4797310; doi:10.1093/nar/gkw100)
Supplement: SUPPLEMENTARY DATA [file supp_gkw100_nar-03298-h-2015-File.zip › nar-03298-h-2015-File014.xlsx]

## Sheet: ATGenExpress
TAIR Accession	Slide Name	External ID	Replicate	Replicate type	Control replicate	Sample	Experimental variables
1007966668	DROUGHT_CONTROL_0MIN_SHOOT_REP1	N/A	1103: drought_control_0min_shoot	biological	N/A	drought_control_0min_shoot	no treatment time after treatment (0 min minutes) shoot
1007966668	DROUGHT_CONTROL_0MIN_SHOOT_REP2	N/A	1103: drought_control_0min_shoot	biological	N/A	drought_control_0min_shoot	no treatment time after treatment (0 min minutes) shoot
1007966668	DROUGHT_CONTROL_0MIN_ROOT_REP1	N/A	1104: drought_control_0min_root	biological	N/A	drought_control_0min_root	no treatment time after treatment (0 min minutes) root
1007966668	DROUGHT_CONTROL_0MIN_ROOT_REP2	N/A	1104: drought_control_0min_root	biological	N/A	drought_control_0min_root	no treatment time after treatment (0 min minutes) root
1007966668	DROUGHT_CONTROL_30MIN_SHOOT_REP1	N/A	1105: drought_control_30min_shoot	biological	N/A	drought_control_30min_shoot	no treatment time after treatment (30 min minutes) shoot
1007966668	DROUGHT_CONTROL_30MIN_SHOOT_REP2	N/A	1105: drought_control_30min_shoot	biological	N/A	drought_control_30min_shoot	no treatment time after treatment (30 min minutes) shoot
1007966668	DROUGHT_CONTROL_30MIN_ROOT_REP1	N/A	1106: drought_control_30min_root	biological	N/A	drought_control_30min_root	no treatment time after treatment (30 min minutes) root
1007966668	DROUGHT_CONTROL_30MIN_ROOT_REP2	N/A	1106: drought_control_30min_root	biological	N/A	drought_control_30min_root	no treatment time after treatment (30 min minutes) root
1007966668	DROUGHT_CONTROL_1H_SHOOT_REP1	N/A	1107: drought_control_1h_shoot	biological	N/A	drought_control_1h_shoot	no treatment time after treatment (1 hr hours) shoot
1007966668	DROUGHT_CONTROL_1H_SHOOT_REP2	N/A	1107: drought_control_1h_shoot	biological	N/A	drought_control_1h_shoot	no treatment time after treatment (1 hr hours) shoot
1007966668	DROUGHT_CONTROL_1H_ROOT_REP1	N/A	1108: drought_control_1h_root	biological	N/A	drought_control_1h_root	no treatment time after treatment (1 hr hours) root
1007966668	DROUGHT_CONTROL_1H_ROOT_REP2	N/A	1108: drought_control_1h_root	biological	N/A	drought_control_1h_root	no treatment time after treatment (1 hr hours) root
1007966668	DROUGHT_CONTROL_3H_SHOOT_REP1	N/A	1109: drought_control_3h_shoot	biological	N/A	drought_control_3h_shoot	no treatment time after treatment (3 hr hours) shoot
1007966668	DROUGHT_CONTROL_3H_SHOOT_REP2	N/A	1109: drought_control_3h_shoot	biological	N/A	drought_control_3h_shoot	no treatment time after treatment (3 hr hours) shoot
1007966668	DROUGHT_CONTROL_3H_ROOT_REP1	N/A	1110: drought_control_3h_root	biological	N/A	drought_control_3h_root	no treatment time after treatment (3 hr hours) root
1007966668	DROUGHT_CONTROL_3H_ROOT_REP2	N/A	1110: drought_control_3h_root	biological	N/A	drought_control_3h_root	no treatment time after treatment (3 hr hours) root
1007966668	DROUGHT_CONTROL_6H_SHOOT_REP1	N/A	1111: drought_control_6h_shoot	biological	N/A	drought_control_6h_shoot	no treatment time after treatment (6 hr hours) shoot
1007966668	DROUGHT_CONTROL_6H_SHOOT_REP2	N/A	1111: drought_control_6h_shoot	biological	N/A	drought_control_6h_shoot	no treatment time after treatment (6 hr hours) shoot
1007966668	DROUGHT_CONTROL_6H_ROOT_REP1	N/A	1112: drought_control_6h_root	biological	N/A	drought_control_6h_root	no treatment time after treatment (6 hr hours) root
1007966668	DROUGHT_CONTROL_6H_ROOT_REP2	N/A	1112: drought_control_6h_root	biological	N/A	drought_control_6h_root	no treatment time after treatment (6 hr hours) root
1007966668	DROUGHT_CONTROL_12H_SHOOT_REP1	N/A	1113: drought_control_12h_shoot	biological	N/A	drought_control_12h_shoot	no treatment time after treatment (12 hr hours) shoot
1007966668	DROUGHT_CONTROL_12H_SHOOT_REP2	N/A	1113: drought_control_12h_shoot	biological	N/A	drought_control_12h_shoot	no treatment time after treatment (12 hr hours) shoot
1007966668	DROUGHT_CONTROL_12H_ROOT_REP1	N/A	1114: drought_control_12h_root	biological	N/A	drought_control_12h_root	no treatment time after treatment (12 hr hours) root
1007966668	DROUGHT_CONTROL_12H_ROOT_REP2	N/A	1114: drought_control_12h_root	biological	N/A	drought_control_12h_root	no treatment time after treatment (12 hr hours) root
1007966668	DROUGHT_CONTROL_24H_SHOOT_REP1	N/A	1115: drought_control_24h_shoot	biological	N/A	drought_control_24h_shoot	no treatment time after treatment (24 hr hours) shoot
1007966668	DROUGHT_CONTROL_24H_SHOOT_REP2	N/A	1115: drought_control_24h_shoot	biological	N/A	drought_control_24h_shoot	no treatment time after treatment (24 hr hours) shoot
1007966668	DROUGHT_CONTROL_24H_ROOT_REP1	N/A	1116: drought_control_24h_root	biological	N/A	drought_control_24h_root	no treatment time after treatment (24 hr hours) root
1007966668	DROUGHT_CONTROL_24H_ROOT_REP2	N/A	1116: drought_control_24h_root	biological	N/A	drought_control_24h_root	no treatment time after treatment (24 hr hours) root
1007966668	DROUGHT_CONTROL_15MIN_SHOOT_REP1	N/A	1117: drought_control_15min_shoot	biological	N/A	drought_control_15min_shoot	no treatment time after treatment (15 min minutes) shoot
1007966668	DROUGHT_CONTROL_15MIN_SHOOT_REP2	N/A	1117: drought_control_15min_shoot	biological	N/A	drought_control_15min_shoot	no treatment time after treatment (15 min minutes) shoot
1007966668	DROUGHT_CONTROL_15MIN_ROOT_REP1	N/A	1118: drought_control_15min_root	biological	N/A	drought_control_15min_root	no treatment time after treatment (15 min minutes) root
1007966668	DROUGHT_CONTROL_15MIN_ROOT_REP2	N/A	1118: drought_control_15min_root	biological	N/A	drought_control_15min_root	no treatment time after treatment (15 min minutes) root
1007966668	DROUGHT_30MIN_SHOOT_REP1	N/A	1119: drought_30min_shoot	biological	N/A	drought_30min_shoot	time after treatment (30 min minutes) shoot dry air stream (15 minutes)
1007966668	DROUGHT_30MIN_SHOOT_REP2	N/A	1119: drought_30min_shoot	biological	N/A	drought_30min_shoot	time after treatment (30 min minutes) shoot dry air stream (15 minutes)
1007966668	DROUGHT_30MIN_ROOT_REP1	N/A	1120: drought_30min_root	biological	N/A	drought_30min_root	time after treatment (30 min minutes) root dry air stream (15 minutes)
1007966668	DROUGHT_30MIN_ROOT_REP2	N/A	1120: drought_30min_root	biological	N/A	drought_30min_root	time after treatment (30 min minutes) root dry air stream (15 minutes)
1007966668	DROUGHT_1H_SHOOT_REP2	N/A	1121: drought_1h_shoot	biological	N/A	drought_1h_shoot	time after treatment (1 hr hours) shoot dry air stream (15 minutes)
1007966668	DROUGHT_1H_SHOOT_REP1	N/A	1121: drought_1h_shoot	biological	N/A	drought_1h_shoot	time after treatment (1 hr hours) shoot dry air stream (15 minutes)
1007966668	DROUGHT_1H_ROOT_REP1	N/A	1122: drought_1h_root	biological	N/A	drought_1h_root	time after treatment (1 hr hours) root dry air stream (15 minutes)
1007966668	DROUGHT_1H_ROOT_REP2	N/A	1122: drought_1h_root	biological	N/A	drought_1h_root	time after treatment (1 hr hours) root dry air stream (15 minutes)
1007966668	DROUGHT_3H_SHOOT_REP1	N/A	1123: drought_3h_shoot	biological	N/A	drought_3h_shoot	time after treatment (3 hr hours) shoot dry air stream (15 minutes)
1007966668	DROUGHT_3H_SHOOT_REP2	N/A	1123: drought_3h_shoot	biological	N/A	drought_3h_shoot	time after treatment (3 hr hours) shoot dry air stream (15 minutes)
1007966668	DROUGHT_3H_ROOT_REP1	N/A	1124: drought_3h_root	biological	N/A	drought_3h_root	time after treatment (3 hr hours) root dry air stream (15 minutes)
1007966668	DROUGHT_3H_ROOT_REP2	N/A	1124: drought_3h_root	biological	N/A	drought_3h_root	time after treatment (3 hr hours) root dry air stream (15 minutes)
1007966668	DROUGHT_6H_SHOOT_REP1	N/A	1125: drought_6h_shoot	biological	N/A	drought_6h_shoot	time after treatment (6 hr hours) shoot dry air stream (15 minutes)
1007966668	DROUGHT_6H_SHOOT_REP2	N/A	1125: drought_6h_shoot	biological	N/A	drought_6h_shoot	time after treatment (6 hr hours) shoot dry air stream (15 minutes)
1007966668	DROUGHT_6H_ROOT_REP1	N/A	1126: drought_6h_root	biological	N/A	drought_6h_root	time after treatment (6 hr hours) root dry air stream (15 minutes)
1007966668	DROUGHT_6H_ROOT_REP2	N/A	1126: drought_6h_root	biological	N/A	drought_6h_root	time after treatment (6 hr hours) root dry air stream (15 minutes)
1007966668	DROUGHT_12H_SHOOT_REP1	N/A	1127: drought_12h_shoot	biological	N/A	drought_12h_shoot	time after treatment (12 hr hours) shoot dry air stream (15 minutes)
1007966668	DROUGHT_12H_SHOOT_REP2	N/A	1127: drought_12h_shoot	biological	N/A	drought_12h_shoot	time after treatment (12 hr hours) shoot dry air stream (15 minutes)
1007966668	DROUGHT_12H_ROOT_REP1	N/A	1128: drought_12h_root	biological	N/A	drought_12h_root	time after treatment (12 hr hours) root dry air stream (15 minutes)
1007966668	DROUGHT_12H_ROOT_REP2	N/A	1128: drought_12h_root	biological	N/A	drought_12h_root	time after treatment (12 hr hours) root dry air stream (15 minutes)
1007966668	DROUGHT_24H_SHOOT_REP1	N/A	1129: drought_24h_shoot	biological	N/A	drought_24h_shoot	time after treatment (24 hr hours) shoot dry air stream (15 minutes)
1007966668	DROUGHT_24H_SHOOT_REP2	N/A	1129: drought_24h_shoot	biological	N/A	drought_24h_shoot	time after treatment (24 hr hours) shoot dry air stream (15 minutes)
1007966668	DROUGHT_24H_ROOT_REP2	N/A	1130: drought_24h_root	biological	N/A	drought_24h_root	time after treatment (24 hr hours) root dry air stream (15 minutes)
1007966668	DROUGHT_24H_ROOT_REP1	N/A	1130: drought_24h_root	biological	N/A	drought_24h_root	time after treatment (24 hr hours) root dry air stream (15 minutes)
1007966668	DROUGHT_15MIN_SHOOT_REP1	N/A	1131: drought_15min_shoot	biological	N/A	drought_15min_shoot	time after treatment (15 min minutes) shoot dry air stream (15 minutes)
1007966668	DROUGHT_15MIN_SHOOT_REP2	N/A	1131: drought_15min_shoot	biological	N/A	drought_15min_shoot	time after treatment (15 min minutes) shoot dry air stream (15 minutes)
1007966668	DROUGHT_15MIN_ROOT_REP1	N/A	1132: drought_15min_root	biological	N/A	drought_15min_root	time after treatment (15 min minutes) root dry air stream (15 minutes)
1007966668	DROUGHT_15MIN_ROOT_REP2	N/A	1132: drought_15min_root	biological	N/A	drought_15min_root	time after treatment (15 min minutes) root dry air stream (15 minutes)
1007966782	GENOTOXIC_CONTROL_0MIN_SHOOT_REP1	N/A	1159: genotoxic_control_0min_shoot	biological	N/A	genotoxic_control_0min_shoot	no treatment shoot
1007966782	GENOTOXIC_CONTROL_0MIN_SHOOT_REP2	N/A	1159: genotoxic_control_0min_shoot	biological	N/A	genotoxic_control_0min_shoot	no treatment shoot
1007966782	GENOTOXIC_CONTROL_0MIN_ROOT_REP1	N/A	1160: genotoxic_control_0min_root	biological	N/A	genotoxic_control_0min_root	no treatment root
1007966782	GENOTOXIC_CONTROL_0MIN_ROOT_REP2	N/A	1160: genotoxic_control_0min_root	biological	N/A	genotoxic_control_0min_root	no treatment root
1007966782	GENOTOXIC_CONTROL_30MIN_SHOOT_REP1	N/A	1161: genotoxic_control_30min_shoot	biological	N/A	genotoxic_control_30min_shoot	no treatment shoot
1007966782	GENOTOXIC_CONTROL_30MIN_SHOOT_REP2	N/A	1161: genotoxic_control_30min_shoot	biological	N/A	genotoxic_control_30min_shoot	no treatment shoot
1007966782	GENOTOXIC_CONTROL_30MIN_ROOT_REP1	N/A	1162: genotoxic_control_30min_root	biological	N/A	genotoxic_control_30min_root	no treatment root
1007966782	GENOTOXIC_CONTROL_30MIN_ROOT_REP2	N/A	1162: genotoxic_control_30min_root	biological	N/A	genotoxic_control_30min_root	no treatment root
1007966782	GENOTOXIC_CONTROL_1H_SHOOT_REP1	N/A	1163: genotoxic_control_1h_shoot	biological	N/A	genotoxic_control_1h_shoot	no treatment shoot
1007966782	GENOTOXIC_CONTROL_1H_SHOOT_REP2	N/A	1163: genotoxic_control_1h_shoot	biological	N/A	genotoxic_control_1h_shoot	no treatment shoot
1007966782	GENOTOXIC_CONTROL_1H_ROOT_REP1	N/A	1164: genotoxic_control_1h_root	biological	N/A	genotoxic_control_1h_root	no treatment root
1007966782	GENOTOXIC_CONTROL_1H_ROOT_REP2	N/A	1164: genotoxic_control_1h_root	biological	N/A	genotoxic_control_1h_root	no treatment root
1007966782	GENOTOXIC_CONTROL_3H_SHOOT_REP1	N/A	1165: genotoxic_control_3h_shoot	biological	N/A	genotoxic_control_3h_shoot	no treatment shoot
1007966782	GENOTOXIC_CONTROL_3H_SHOOT_REP2	N/A	1165: genotoxic_control_3h_shoot	biological	N/A	genotoxic_control_3h_shoot	no treatment shoot
1007966782	GENOTOXIC_CONTROL_3H_ROOT_REP1	N/A	1166: genotoxic_control_3h_root	biological	N/A	genotoxic_control_3h_root	no treatment root
1007966782	GENOTOXIC_CONTROL_3H_ROOT_REP2	N/A	1166: genotoxic_control_3h_root	biological	N/A	genotoxic_control_3h_root	no treatment root
1007966782	GENOTOXIC_CONTROL_6H_SHOOT_REP1	N/A	1167: genotoxic_control_6h_shoot	biological	N/A	genotoxic_control_6h_shoot	no treatment shoot
1007966782	GENOTOXIC_CONTROL_6H_SHOOT_REP2	N/A	1167: genotoxic_control_6h_shoot	biological	N/A	genotoxic_control_6h_shoot	no treatment shoot
1007966782	GENOTOXIC_CONTROL_6H_ROOT_REP1	N/A	1168: genotoxic_control_6h_root	biological	N/A	genotoxic_control_6h_root	no treatment root
1007966782	GENOTOXIC_CONTROL_6H_ROOT_REP2	N/A	1168: genotoxic_control_6h_root	biological	N/A	genotoxic_control_6h_root	no treatment root
1007966782	GENOTOXIC_CONTROL_12H_SHOOT_REP1	N/A	1169: genotoxic_control_12h_shoot	biological	N/A	genotoxic_control_12h_shoot	no treatment shoot
1007966782	GENOTOXIC_CONTROL_12H_SHOOT_REP2	N/A	1169: genotoxic_control_12h_shoot	biological	N/A	genotoxic_control_12h_shoot	no treatment shoot
1007966782	GENOTOXIC_CONTROL_12H_ROOT_REP1	N/A	1170: genotoxic_control_12h_root	biological	N/A	genotoxic_control_12h_root	no treatment root
1007966782	GENOTOXIC_CONTROL_12H_ROOT_REP2	N/A	1170: genotoxic_control_12h_root	biological	N/A	genotoxic_control_12h_root	no treatment root
1007966782	GENOTOXIC_CONTROL_24H_SHOOT_REP1	N/A	1171: genotoxic_control_24h_shoot	biological	N/A	genotoxic_control_24h_shoot	no treatment shoot
1007966782	GENOTOXIC_CONTROL_24H_SHOOT_REP2	N/A	1171: genotoxic_control_24h_shoot	biological	N/A	genotoxic_control_24h_shoot	no treatment shoot
1007966782	GENOTOXIC_CONTROL_24H_ROOT_REP1	N/A	1172: genotoxic_control_24h_root	biological	N/A	genotoxic_control_24h_root	no treatment root
1007966782	GENOTOXIC_CONTROL_24H_ROOT_REP2	N/A	1172: genotoxic_control_24h_root	biological	N/A	genotoxic_control_24h_root	no treatment root
1007966782	GENOTOXIC_30MIN_SHOOT_REP1	N/A	1173: genotoxic_30min_shoot	biological	N/A	genotoxic_30min_shoot	bleomycin plus mitomycin (bleomycin 1.5ug/ml plus mitomycin C 22ug/ml, 30 minutes) shoot
1007966782	GENOTOXIC_30MIN_SHOOT_REP2	N/A	1173: genotoxic_30min_shoot	biological	N/A	genotoxic_30min_shoot	bleomycin plus mitomycin (bleomycin 1.5ug/ml plus mitomycin C 22ug/ml, 30 minutes) shoot
1007966782	GENOTOXIC_30MIN_ROOT_REP1	N/A	1174: genotoxic_30min_root	biological	N/A	genotoxic_30min_root	bleomycin plus mitomycin (bleomycin 1.5ug/ml plus mitomycin C 22ug/ml, 30 minutes) root
1007966782	GENOTOXIC_30MIN_ROOT_REP2	N/A	1174: genotoxic_30min_root	biological	N/A	genotoxic_30min_root	bleomycin plus mitomycin (bleomycin 1.5ug/ml plus mitomycin C 22ug/ml, 30 minutes) root
1007966782	GENOTOXIC_1H_SHOOT_REP1	N/A	1175: genotoxic_1h_shoot	biological	N/A	genotoxic_1h_shoot	bleomycin plus mitomycin (bleomycin 1.5ug/ml plus mitomycin C 22ug/ml, 1 hours) shoot
1007966782	GENOTOXIC_1H_SHOOT_REP2	N/A	1175: genotoxic_1h_shoot	biological	N/A	genotoxic_1h_shoot	bleomycin plus mitomycin (bleomycin 1.5ug/ml plus mitomycin C 22ug/ml, 1 hours) shoot
1007966782	GENOTOXIC_1H_ROOT_REP1	N/A	1176: genotoxic_1h_root	biological	N/A	genotoxic_1h_root	bleomycin plus mitomycin (bleomycin 1.5ug/ml plus mitomycin C 22ug/ml, 1 hours) root
1007966782	GENOTOXIC_1H_ROOT_REP2	N/A	1176: genotoxic_1h_root	biological	N/A	genotoxic_1h_root	bleomycin plus mitomycin (bleomycin 1.5ug/ml plus mitomycin C 22ug/ml, 1 hours) root
1007966782	GENOTOXIC_3H_SHOOT_REP1	N/A	1177: genotoxic_3h_shoot	biological	N/A	genotoxic_3h_shoot	bleomycin plus mitomycin (bleomycin 1.5ug/ml plus mitomycin C 22ug/ml, 3 hours) shoot
1007966782	GENOTOXIC_3H_SHOOT_REP2	N/A	1177: genotoxic_3h_shoot	biological	N/A	genotoxic_3h_shoot	bleomycin plus mitomycin (bleomycin 1.5ug/ml plus mitomycin C 22ug/ml, 3 hours) shoot
1007966782	GENOTOXIC_3H_ROOT_REP1	N/A	1178: genotoxic_3h_root	biological	N/A	genotoxic_3h_root	bleomycin plus mitomycin (bleomycin 1.5ug/ml plus mitomycin C 22ug/ml, 3 hours) root
1007966782	GENOTOXIC_3H_ROOT_REP2	N/A	1178: genotoxic_3h_root	biological	N/A	genotoxic_3h_root	bleomycin plus mitomycin (bleomycin 1.5ug/ml plus mitomycin C 22ug/ml, 3 hours) root
1007966782	GENOTOXIC_6H_SHOOT_REP1	N/A	1179: genotoxic_6h_shoot	biological	N/A	genotoxic_6h_shoot	bleomycin plus mitomycin (bleomycin 1.5ug/ml plus mitomycin C 22ug/ml, 6 hours) shoot
1007966782	GENOTOXIC_6H_SHOOT_REP2	N/A	1179: genotoxic_6h_shoot	biological	N/A	genotoxic_6h_shoot	bleomycin plus mitomycin (bleomycin 1.5ug/ml plus mitomycin C 22ug/ml, 6 hours) shoot
1007966782	GENOTOXIC_6H_ROOT_REP1	N/A	1180: genotoxic_6h_root	biological	N/A	genotoxic_6h_root	bleomycin plus mitomycin (bleomycin 1.5ug/ml plus mitomycin C 22ug/ml, 6 hours) root
1007966782	GENOTOXIC_6H_ROOT_REP2	N/A	1180: genotoxic_6h_root	biological	N/A	genotoxic_6h_root	bleomycin plus mitomycin (bleomycin 1.5ug/ml plus mitomycin C 22ug/ml, 6 hours) root
1007966782	GENOTOXIC_12H_SHOOT_REP1	N/A	1181: genotoxic_12h_shoot	biological	N/A	genotoxic_12h_shoot	bleomycin plus mitomycin (bleomycin 1.5ug/ml plus mitomycin C 22ug/ml, 12 hours) shoot
1007966782	GENOTOXIC_12H_SHOOT_REP2	N/A	1181: genotoxic_12h_shoot	biological	N/A	genotoxic_12h_shoot	bleomycin plus mitomycin (bleomycin 1.5ug/ml plus mitomycin C 22ug/ml, 12 hours) shoot
1007966782	GENOTOXIC_12H_ROOT_REP1	N/A	1182: genotoxic_12h_root	biological	N/A	genotoxic_12h_root	bleomycin plus mitomycin (bleomycin 1.5ug/ml plus mitomycin C 22ug/ml, 12 hours) root
1007966782	GENOTOXIC_12H_ROOT_REP2	N/A	1182: genotoxic_12h_root	biological	N/A	genotoxic_12h_root	bleomycin plus mitomycin (bleomycin 1.5ug/ml plus mitomycin C 22ug/ml, 12 hours) root
1007966782	GENOTOXIC_24H_SHOOT_REP1	N/A	1183: genotoxic_24h_shoot	biological	N/A	genotoxic_24h_shoot	bleomycin plus mitomycin (bleomycin 1.5ug/ml plus mitomycin C 22ug/ml, 24 hours) shoot
1007966782	GENOTOXIC_24H_SHOOT_REP2	N/A	1183: genotoxic_24h_shoot	biological	N/A	genotoxic_24h_shoot	bleomycin plus mitomycin (bleomycin 1.5ug/ml plus mitomycin C 22ug/ml, 24 hours) shoot
1007966782	GENOTOXIC_24H_ROOT_REP2	N/A	1184: genotoxic_24h_root	biological	N/A	genotoxic_24h_root	bleomycin plus mitomycin (bleomycin 1.5ug/ml plus mitomycin C 22ug/ml, 24 hours) root
1007966782	GENOTOXIC_24H_ROOT_REP1	N/A	1184: genotoxic_24h_root	biological	N/A	genotoxic_24h_root	bleomycin plus mitomycin (bleomycin 1.5ug/ml plus mitomycin C 22ug/ml, 24 hours) root
1007966835	OSMOTIC_CONTROL_0MIN_SHOOT_REP1	N/A	1185: osmotic_control_0min_shoot	biological	N/A	osmotic_control_0min_shoot	no treatment shoot
1007966835	OSMOTIC_CONTROL_0MIN_SHOOT_REP2	N/A	1185: osmotic_control_0min_shoot	biological	N/A	osmotic_control_0min_shoot	no treatment shoot
1007966835	OSMOTIC_CONTROL_0MIN_ROOT_REP1	N/A	1186: osmotic_control_0min_root	biological	N/A	osmotic_control_0min_root	no treatment root
1007966835	OSMOTIC_CONTROL_0MIN_ROOT_REP2	N/A	1186: osmotic_control_0min_root	biological	N/A	osmotic_control_0min_root	no treatment root
1007966835	OSMOTIC_CONTROL_30MIN_SHOOT_REP1	N/A	1187: osmotic_control_30min_shoot	biological	N/A	osmotic_control_30min_shoot	no treatment shoot
1007966835	OSMOTIC_CONTROL_30MIN_SHOOT_REP2	N/A	1187: osmotic_control_30min_shoot	biological	N/A	osmotic_control_30min_shoot	no treatment shoot
1007966835	OSMOTIC_CONTROL_30MIN_ROOT_REP1	N/A	1188: osmotic_control_30min_root	biological	N/A	osmotic_control_30min_root	no treatment root
1007966835	OSMOTIC_CONTROL_30MIN_ROOT_REP2	N/A	1188: osmotic_control_30min_root	biological	N/A	osmotic_control_30min_root	no treatment root
1007966835	OSMOTIC_CONTROL_1H_SHOOT_REP1	N/A	1189: osmotic_control_1h_shoot	biological	N/A	osmotic_control_1h_shoot	no treatment shoot
1007966835	OSMOTIC_CONTROL_1H_SHOOT_REP2	N/A	1189: osmotic_control_1h_shoot	biological	N/A	osmotic_control_1h_shoot	no treatment shoot
1007966835	OSMOTIC_CONTROL_1H_ROOT_REP1	N/A	1190: osmotic_control_1h_root	biological	N/A	osmotic_control_1h_root	no treatment root
1007966835	OSMOTIC_CONTROL_1H_ROOT_REP2	N/A	1190: osmotic_control_1h_root	biological	N/A	osmotic_control_1h_root	no treatment root
1007966835	OSMOTIC_CONTROL_3H_SHOOT_REP1	N/A	1191: osmotic_control_3h_shoot	biological	N/A	osmotic_control_3h_shoot	no treatment shoot
1007966835	OSMOTIC_CONTROL_3H_SHOOT_REP2	N/A	1191: osmotic_control_3h_shoot	biological	N/A	osmotic_control_3h_shoot	no treatment shoot
1007966835	OSMOTIC_CONTROL_3H_ROOT_REP1	N/A	1192: osmotic_control_3h_root	biological	N/A	osmotic_control_3h_root	no treatment root
1007966835	OSMOTIC_CONTROL_3H_ROOT_REP2	N/A	1192: osmotic_control_3h_root	biological	N/A	osmotic_control_3h_root	no treatment root
1007966835	OSMOTIC_CONTROL_6H_SHOOT_REP1	N/A	1193: osmotic_control_6h_shoot	biological	N/A	osmotic_control_6h_shoot	no treatment shoot
1007966835	OSMOTIC_CONTROL_6H_SHOOT_REP2	N/A	1193: osmotic_control_6h_shoot	biological	N/A	osmotic_control_6h_shoot	no treatment shoot
1007966835	OSMOTIC_CONTROL_6H_ROOT_REP1	N/A	1194: osmotic_control_6h_root	biological	N/A	osmotic_control_6h_root	no treatment root
1007966835	OSMOTIC_CONTROL_6H_ROOT_REP2	N/A	1194: osmotic_control_6h_root	biological	N/A	osmotic_control_6h_root	no treatment root
1007966835	OSMOTIC_CONTROL_12H_SHOOT_REP1	N/A	1195: osmotic_control_12h_shoot	biological	N/A	osmotic_control_12h_shoot	no treatment shoot
1007966835	OSMOTIC_CONTROL_12H_SHOOT_REP2	N/A	1195: osmotic_control_12h_shoot	biological	N/A	osmotic_control_12h_shoot	no treatment shoot
1007966835	OSMOTIC_CONTROL_12H_ROOT_REP1	N/A	1196: osmotic_control_12h_root	biological	N/A	osmotic_control_12h_root	no treatment root
1007966835	OSMOTIC_CONTROL_12H_ROOT_REP2	N/A	1196: osmotic_control_12h_root	biological	N/A	osmotic_control_12h_root	no treatment root
1007966835	OSMOTIC_CONTROL_24H_SHOOT_REP1	N/A	1197: osmotic_control_24h_shoot	biological	N/A	osmotic_control_24h_shoot	no treatment shoot
1007966835	OSMOTIC_CONTROL_24H_SHOOT_REP2	N/A	1197: osmotic_control_24h_shoot	biological	N/A	osmotic_control_24h_shoot	no treatment shoot
1007966835	OSMOTIC_CONTROL_24H_ROOT_REP1	N/A	1198: osmotic_control_24h_root	biological	N/A	osmotic_control_24h_root	no treatment root
1007966835	OSMOTIC_CONTROL_24H_ROOT_REP2	N/A	1198: osmotic_control_24h_root	biological	N/A	osmotic_control_24h_root	no treatment root
1007966835	OSMOTIC_30MIN_SHOOT_REP1	N/A	1199: osmotic_30min_shoot	biological	N/A	osmotic_30min_shoot	mannitol (300 mM, 30 minutes) shoot
1007966835	OSMOTIC_30MIN_SHOOT_REP2	N/A	1199: osmotic_30min_shoot	biological	N/A	osmotic_30min_shoot	mannitol (300 mM, 30 minutes) shoot
1007966835	OSMOTIC_30MIN_ROOT_REP1	N/A	1200: osmotic_30min_root	biological	N/A	osmotic_30min_root	mannitol (300 mM, 30 minutes) root
1007966835	OSMOTIC_30MIN_ROOT_REP2	N/A	1200: osmotic_30min_root	biological	N/A	osmotic_30min_root	mannitol (300 mM, 30 minutes) root
1007966835	OSMOTIC_1H_SHOOT_REP1	N/A	1201: osmotic_1h_shoot	biological	N/A	osmotic_1h_shoot	mannitol (300 mM, 1 hours) shoot
1007966835	OSMOTIC_1H_SHOOT_REP2	N/A	1201: osmotic_1h_shoot	biological	N/A	osmotic_1h_shoot	mannitol (300 mM, 1 hours) shoot
1007966835	OSMOTIC_1H_ROOT_REP1	N/A	1202: osmotic_1h_root	biological	N/A	osmotic_1h_root	mannitol (300 mM, 1 hours) root
1007966835	OSMOTIC_1H_ROOT_REP2	N/A	1202: osmotic_1h_root	biological	N/A	osmotic_1h_root	mannitol (300 mM, 1 hours) root
1007966835	OSMOTIC_3H_SHOOT_REP1	N/A	1203: osmotic_3h_shoot	biological	N/A	osmotic_3h_shoot	mannitol (300 mM, 3 hours) shoot
1007966835	OSMOTIC_3H_SHOOT_REP2	N/A	1203: osmotic_3h_shoot	biological	N/A	osmotic_3h_shoot	mannitol (300 mM, 3 hours) shoot
1007966835	OSMOTIC_3H_ROOT_REP1	N/A	1204: osmotic_3h_root	biological	N/A	osmotic_3h_root	mannitol (300 mM, 3 hours) root
1007966835	OSMOTIC_3H_ROOT_REP2	N/A	1204: osmotic_3h_root	biological	N/A	osmotic_3h_root	mannitol (300 mM, 3 hours) root
1007966835	OSMOTIC_6H_SHOOT_REP1	N/A	1205: osmotic_6h_shoot	biological	N/A	osmotic_6h_shoot	mannitol (300 mM, 6 hours) shoot
1007966835	OSMOTIC_6H_SHOOT_REP2	N/A	1205: osmotic_6h_shoot	biological	N/A	osmotic_6h_shoot	mannitol (300 mM, 6 hours) shoot
1007966835	OSMOTIC_6H_ROOT_REP2	N/A	1206: osmotic_6h_root	biological	N/A	osmotic_6h_root	mannitol (300 mM, 6 hours) root
1007966835	OSMOTIC_6H_ROOT_REP1	N/A	1206: osmotic_6h_root	biological	N/A	osmotic_6h_root	mannitol (300 mM, 6 hours) root
1007966835	OSMOTIC_12H_SHOOT_REP1	N/A	1207: osmotic_12h_shoot	biological	N/A	osmotic_12h_shoot	mannitol (300 mM, 12 hours) shoot
1007966835	OSMOTIC_12H_SHOOT_REP2	N/A	1207: osmotic_12h_shoot	biological	N/A	osmotic_12h_shoot	mannitol (300 mM, 12 hours) shoot
1007966835	OSMOTIC_12H_ROOT_REP1	N/A	1208: osmotic_12h_root	biological	N/A	osmotic_12h_root	mannitol (300 mM, 12 hours) root
1007966835	OSMOTIC_12H_ROOT_REP2	N/A	1208: osmotic_12h_root	biological	N/A	osmotic_12h_root	mannitol (300 mM, 12 hours) root
1007966835	OSMOTIC_24H_SHOOT_REP1	N/A	1209: osmotic_24h_shoot	biological	N/A	osmotic_24h_shoot	mannitol (300 mM, 24 hours) shoot
1007966835	OSMOTIC_24H_SHOOT_REP2	N/A	1209: osmotic_24h_shoot	biological	N/A	osmotic_24h_shoot	mannitol (300 mM, 24 hours) shoot
1007966835	OSMOTIC_24H_ROOT_REP1	N/A	1210: osmotic_24h_root	biological	N/A	osmotic_24h_root	mannitol (300 mM, 24 hours) root
1007966835	OSMOTIC_24H_ROOT_REP2	N/A	1210: osmotic_24h_root	biological	N/A	osmotic_24h_root	mannitol (300 mM, 24 hours) root
1007966941	OXIDATIVE_CONTROL_0MIN_SHOOT_REP1	N/A	1237: oxidative_control_0min_shoot	biological	N/A	oxidative_control_0min_shoot	no treatment shoot
1007966941	OXIDATIVE_CONTROL_0MIN_SHOOT_REP2	N/A	1237: oxidative_control_0min_shoot	biological	N/A	oxidative_control_0min_shoot	no treatment shoot
1007966941	OXIDATIVE_CONTROL_0MIN_ROOT_REP1	N/A	1238: oxidative_control_0min_root	biological	N/A	oxidative_control_0min_root	no treatment root
1007966941	OXIDATIVE_CONTROL_0MIN_ROOT_REP2	N/A	1238: oxidative_control_0min_root	biological	N/A	oxidative_control_0min_root	no treatment root
1007966941	OXIDATIVE_CONTROL_30MIN_SHOOT_REP1	N/A	1239: oxidative_control_30min_shoot	biological	N/A	oxidative_control_30min_shoot	no treatment shoot
1007966941	OXIDATIVE_CONTROL_30MIN_SHOOT_REP2	N/A	1239: oxidative_control_30min_shoot	biological	N/A	oxidative_control_30min_shoot	no treatment shoot
1007966941	OXIDATIVE_CONTROL_30MIN_ROOT_REP1	N/A	1240: oxidative_control_30min_root	biological	N/A	oxidative_control_30min_root	no treatment root
1007966941	OXIDATIVE_CONTROL_30MIN_ROOT_REP2	N/A	1240: oxidative_control_30min_root	biological	N/A	oxidative_control_30min_root	no treatment root
1007966941	OXIDATIVE_CONTROL_1H_SHOOT_REP1	N/A	1241: oxidative_control_1h_shoot	biological	N/A	oxidative_control_1h_shoot	no treatment shoot
1007966941	OXIDATIVE_CONTROL_1H_SHOOT_REP2	N/A	1241: oxidative_control_1h_shoot	biological	N/A	oxidative_control_1h_shoot	no treatment shoot
1007966941	OXIDATIVE_CONTROL_1H_ROOT_REP1	N/A	1242: oxidative_control_1h_root	biological	N/A	oxidative_control_1h_root	no treatment root
1007966941	OXIDATIVE_CONTROL_1H_ROOT_REP2	N/A	1242: oxidative_control_1h_root	biological	N/A	oxidative_control_1h_root	no treatment root
1007966941	OXIDATIVE_CONTROL_3H_SHOOT_REP1	N/A	1243: oxidative_control_3h_shoot	biological	N/A	oxidative_control_3h_shoot	no treatment shoot
1007966941	OXIDATIVE_CONTROL_3H_SHOOT_REP2	N/A	1243: oxidative_control_3h_shoot	biological	N/A	oxidative_control_3h_shoot	no treatment shoot
1007966941	OXIDATIVE_CONTROL_3H_ROOT_REP1	N/A	1244: oxidative_control_3h_root	biological	N/A	oxidative_control_3h_root	no treatment root
1007966941	OXIDATIVE_CONTROL_3H_ROOT_REP2	N/A	1244: oxidative_control_3h_root	biological	N/A	oxidative_control_3h_root	no treatment root
1007966941	OXIDATIVE_CONTROL_6H_SHOOT_REP1	N/A	1245: oxidative_control_6h_shoot	biological	N/A	oxidative_control_6h_shoot	no treatment shoot
1007966941	OXIDATIVE_CONTROL_6H_SHOOT_REP2	N/A	1245: oxidative_control_6h_shoot	biological	N/A	oxidative_control_6h_shoot	no treatment shoot
1007966941	OXIDATIVE_CONTROL_6H_ROOT_REP1	N/A	1246: oxidative_control_6h_root	biological	N/A	oxidative_control_6h_root	no treatment root
1007966941	OXIDATIVE_CONTROL_6H_ROOT_REP2	N/A	1246: oxidative_control_6h_root	biological	N/A	oxidative_control_6h_root	no treatment root
1007966941	OXIDATIVE_CONTROL_12H_SHOOT_REP1	N/A	1247: oxidative_control_12h_shoot	biological	N/A	oxidative_control_12h_shoot	no treatment shoot
1007966941	OXIDATIVE_CONTROL_12H_SHOOT_REP2	N/A	1247: oxidative_control_12h_shoot	biological	N/A	oxidative_control_12h_shoot	no treatment shoot
1007966941	OXIDATIVE_CONTROL_12H_ROOT_REP1	N/A	1248: oxidative_control_12h_root	biological	N/A	oxidative_control_12h_root	no treatment root
1007966941	OXIDATIVE_CONTROL_12H_ROOT_REP2	N/A	1248: oxidative_control_12h_root	biological	N/A	oxidative_control_12h_root	no treatment root
1007966941	OXIDATIVE_CONTROL_24H_SHOOT_REP1	N/A	1249: oxidative_control_24h_shoot	biological	N/A	oxidative_control_24h_shoot	no treatment shoot
1007966941	OXIDATIVE_CONTROL_24H_SHOOT_REP2	N/A	1249: oxidative_control_24h_shoot	biological	N/A	oxidative_control_24h_shoot	no treatment shoot
1007966941	OXIDATIVE_CONTROL_24H_ROOT_REP1	N/A	1250: oxidative_control_24h_root	biological	N/A	oxidative_control_24h_root	no treatment root
1007966941	OXIDATIVE_CONTROL_24H_ROOT_REP2	N/A	1250: oxidative_control_24h_root	biological	N/A	oxidative_control_24h_root	no treatment root
1007966941	OXIDATIVE_30MIN_SHOOT_REP1	N/A	1251: oxidative_30min_shoot	biological	N/A	oxidative_30min_shoot	methyl viologen (10 uM, 30 minutes) shoot
1007966941	OXIDATIVE_30MIN_SHOOT_REP2	N/A	1251: oxidative_30min_shoot	biological	N/A	oxidative_30min_shoot	methyl viologen (10 uM, 30 minutes) shoot
1007966941	OXIDATIVE_30MIN_ROOT_REP1	N/A	1252: oxidative_30min_root	biological	N/A	oxidative_30min_root	methyl viologen (10 uM, 30 minutes) root
1007966941	OXIDATIVE_30MIN_ROOT_REP2	N/A	1252: oxidative_30min_root	biological	N/A	oxidative_30min_root	methyl viologen (10 uM, 30 minutes) root
1007966941	OXIDATIVE_1H_SHOOT_REP1	N/A	1253: oxidative_1h_shoot	biological	N/A	oxidative_1h_shoot	methyl viologen (10 uM, 1 hours) shoot
1007966941	OXIDATIVE_1H_SHOOT_REP2	N/A	1253: oxidative_1h_shoot	biological	N/A	oxidative_1h_shoot	methyl viologen (10 uM, 1 hours) shoot
1007966941	OXIDATIVE_1H_ROOT_REP1	N/A	1254: oxidative_1h_root	biological	N/A	oxidative_1h_root	methyl viologen (10 uM, 1 hours) root
1007966941	OXIDATIVE_1H_ROOT_REP2	N/A	1254: oxidative_1h_root	biological	N/A	oxidative_1h_root	methyl viologen (10 uM, 1 hours) root
1007966941	OXIDATIVE_3H_SHOOT_REP1	N/A	1255: oxidative_3h_shoot	biological	N/A	oxidative_3h_shoot	methyl viologen (10 uM, 3 hours) shoot
1007966941	OXIDATIVE_3H_SHOOT_REP2	N/A	1255: oxidative_3h_shoot	biological	N/A	oxidative_3h_shoot	methyl viologen (10 uM, 3 hours) shoot
1007966941	OXIDATIVE_3H_ROOT_REP1	N/A	1256: oxidative_3h_root	biological	N/A	oxidative_3h_root	methyl viologen (10 uM, 3 hours) root
1007966941	OXIDATIVE_3H_ROOT_REP2	N/A	1256: oxidative_3h_root	biological	N/A	oxidative_3h_root	methyl viologen (10 uM, 3 hours) root
1007966941	OXIDATIVE_6H_SHOOT_REP1	N/A	1257: oxidative_6h_shoot	biological	N/A	oxidative_6h_shoot	methyl viologen (10 uM, 6 hours) shoot
1007966941	OXIDATIVE_6H_SHOOT_REP2	N/A	1257: oxidative_6h_shoot	biological	N/A	oxidative_6h_shoot	methyl viologen (10 uM, 6 hours) shoot
1007966941	OXIDATIVE_6H_ROOT_REP1	N/A	1258: oxidative_6h_root	biological	N/A	oxidative_6h_root	methyl viologen (10 uM, 6 hours) root
1007966941	OXIDATIVE_6H_ROOT_REP2	N/A	1258: oxidative_6h_root	biological	N/A	oxidative_6h_root	methyl viologen (10 uM, 6 hours) root
1007966941	OXIDATIVE_12H_SHOOT_REP1	N/A	1259: oxidative_12h_shoot	biological	N/A	oxidative_12h_shoot	methyl viologen (10 uM, 12 hours) shoot
1007966941	OXIDATIVE_12H_SHOOT_REP2	N/A	1259: oxidative_12h_shoot	biological	N/A	oxidative_12h_shoot	methyl viologen (10 uM, 12 hours) shoot
1007966941	OXIDATIVE_12H_ROOT_REP1	N/A	1260: oxidative_12h_root	biological	N/A	oxidative_12h_root	methyl viologen (10 uM, 12 hours) root
1007966941	OXIDATIVE_12H_ROOT_REP2	N/A	1260: oxidative_12h_root	biological	N/A	oxidative_12h_root	methyl viologen (10 uM, 12 hours) root
1007966941	OXIDATIVE_24H_SHOOT_REP1	N/A	1261: oxidative_24h_shoot	biological	N/A	oxidative_24h_shoot	methyl viologen (10 uM, 24 hours) shoot
1007966941	OXIDATIVE_24H_SHOOT_REP2	N/A	1261: oxidative_24h_shoot	biological	N/A	oxidative_24h_shoot	methyl viologen (10 uM, 24 hours) shoot
1007966941	OXIDATIVE_24H_ROOT_REP1	N/A	1262: oxidative_24h_root	biological	N/A	oxidative_24h_root	methyl viologen (10 uM, 24 hours) root
1007966941	OXIDATIVE_24H_ROOT_REP2	N/A	1262: oxidative_24h_root	biological	N/A	oxidative_24h_root	methyl viologen (10 uM, 24 hours) root
1007966888	SALT_CONTROL_0MIN_SHOOT_REP1	N/A	1211: salt_control_0min_shoot	biological	N/A	salt_control_0min_shoot	no treatment shoot
1007966888	SALT_CONTROL_0MIN_SHOOT_REP2	N/A	1211: salt_control_0min_shoot	biological	N/A	salt_control_0min_shoot	no treatment shoot
1007966888	SALT_CONTROL_0MIN_ROOT_REP1	N/A	1212: salt_control_0min_root	biological	N/A	salt_control_0min_root	no treatment root
1007966888	SALT_CONTROL_0MIN_ROOT_REP2	N/A	1212: salt_control_0min_root	biological	N/A	salt_control_0min_root	no treatment root
1007966888	SALT_CONTROL_30MIN_SHOOT_REP1	N/A	1213: salt_control_30min_shoot	biological	N/A	salt_control_30min_shoot	no treatment shoot
1007966888	SALT_CONTROL_30MIN_SHOOT_REP2	N/A	1213: salt_control_30min_shoot	biological	N/A	salt_control_30min_shoot	no treatment shoot
1007966888	SALT_CONTROL_30MIN_ROOT_REP1	N/A	1214: salt_control_30min_root	biological	N/A	salt_control_30min_root	no treatment root
1007966888	SALT_CONTROL_30MIN_ROOT_REP2	N/A	1214: salt_control_30min_root	biological	N/A	salt_control_30min_root	no treatment root
1007966888	SALT_CONTROL_1H_SHOOT_REP1	N/A	1215: salt_control_1h_shoot	biological	N/A	salt_control_1h_shoot	no treatment shoot
1007966888	SALT_CONTROL_1H_SHOOT_REP2	N/A	1215: salt_control_1h_shoot	biological	N/A	salt_control_1h_shoot	no treatment shoot
1007966888	SALT_CONTROL_1H_ROOT_REP2	N/A	1216: salt_control_1h_root	biological	N/A	salt_control_1h_root	no treatment root
1007966888	SALT_CONTROL_1H_ROOT_REP1	N/A	1216: salt_control_1h_root	biological	N/A	salt_control_1h_root	no treatment root
1007966888	SALT_CONTROL_3H_SHOOT_REP1	N/A	1217: salt_control_3h_shoot	biological	N/A	salt_control_3h_shoot	no treatment shoot
1007966888	SALT_CONTROL_3H_SHOOT_REP2	N/A	1217: salt_control_3h_shoot	biological	N/A	salt_control_3h_shoot	no treatment shoot
1007966888	SALT_CONTROL_3H_ROOT_REP1	N/A	1218: salt_control_3h_root	biological	N/A	salt_control_3h_root	no treatment root
1007966888	SALT_CONTROL_3H_ROOT_REP2	N/A	1218: salt_control_3h_root	biological	N/A	salt_control_3h_root	no treatment root
1007966888	SALT_CONTROL_6H_SHOOT_REP1	N/A	1219: salt_control_6h_shoot	biological	N/A	salt_control_6h_shoot	no treatment shoot
1007966888	SALT_CONTROL_6H_SHOOT_REP2	N/A	1219: salt_control_6h_shoot	biological	N/A	salt_control_6h_shoot	no treatment shoot
1007966888	SALT_CONTROL_6H_ROOT_REP1	N/A	1220: salt_control_6h_root	biological	N/A	salt_control_6h_root	no treatment root
1007966888	SALT_CONTROL_6H_ROOT_REP2	N/A	1220: salt_control_6h_root	biological	N/A	salt_control_6h_root	no treatment root
1007966888	SALT_CONTROL_12H_SHOOT_REP1	N/A	1221: salt_control_12h_shoot	biological	N/A	salt_control_12h_shoot	no treatment shoot
1007966888	SALT_CONTROL_12H_SHOOT_REP2	N/A	1221: salt_control_12h_shoot	biological	N/A	salt_control_12h_shoot	no treatment shoot
1007966888	SALT_CONTROL_12H_ROOT_REP1	N/A	1222: salt_control_12h_root	biological	N/A	salt_control_12h_root	no treatment root
1007966888	SALT_CONTROL_12H_ROOT_REP2	N/A	1222: salt_control_12h_root	biological	N/A	salt_control_12h_root	no treatment root
1007966888	SALT_CONTROL_24H_SHOOT_REP1	N/A	1223: salt_control_24h_shoot	biological	N/A	salt_control_24h_shoot	no treatment shoot
1007966888	SALT_CONTROL_24H_SHOOT_REP2	N/A	1223: salt_control_24h_shoot	biological	N/A	salt_control_24h_shoot	no treatment shoot
1007966888	SALT_CONTROL_24H_ROOT_REP1	N/A	1224: salt_control_24h_root	biological	N/A	salt_control_24h_root	no treatment root
1007966888	SALT_CONTROL_24H_ROOT_REP2	N/A	1224: salt_control_24h_root	biological	N/A	salt_control_24h_root	no treatment root
1007966888	SALT_30MIN_SHOOT_REP1	N/A	1225: salt_30min_shoot	biological	N/A	salt_30min_shoot	NaCl (150 mM, 30 minutes) shoot
1007966888	SALT_30MIN_SHOOT_REP2	N/A	1225: salt_30min_shoot	biological	N/A	salt_30min_shoot	NaCl (150 mM, 30 minutes) shoot
1007966888	SALT_30MIN_ROOT_REP1	N/A	1226: salt_30min_root	biological	N/A	salt_30min_root	NaCl (150 mM, 30 minutes) root
1007966888	SALT_30MIN_ROOT_REP2	N/A	1226: salt_30min_root	biological	N/A	salt_30min_root	NaCl (150 mM, 30 minutes) root
1007966888	SALT_1H_SHOOT_REP1	N/A	1227: salt_1h_shoot	biological	N/A	salt_1h_shoot	NaCl (150 mM, 1 hours) shoot
1007966888	SALT_1H_SHOOT_REP2	N/A	1227: salt_1h_shoot	biological	N/A	salt_1h_shoot	NaCl (150 mM, 1 hours) shoot
1007966888	SALT_1H_ROOT_REP1	N/A	1228: salt_1h_root	biological	N/A	salt_1h_root	NaCl (150 mM, 1 hours) root
1007966888	SALT_1H_ROOT_REP2	N/A	1228: salt_1h_root	biological	N/A	salt_1h_root	NaCl (150 mM, 1 hours) root
1007966888	SALT_3H_SHOOT_REP1	N/A	1229: salt_3h_shoot	biological	N/A	salt_3h_shoot	NaCl (150 mM, 3 hours) shoot
1007966888	SALT_3H_SHOOT_REP2	N/A	1229: salt_3h_shoot	biological	N/A	salt_3h_shoot	NaCl (150 mM, 3 hours) shoot
1007966888	SALT_3H_ROOT_REP1	N/A	1230: salt_3h_root	biological	N/A	salt_3h_root	NaCl (150 mM, 3 hours) root
1007966888	SALT_3H_ROOT_REP2	N/A	1230: salt_3h_root	biological	N/A	salt_3h_root	NaCl (150 mM, 3 hours) root
1007966888	SALT_6H_SHOOT_REP1	N/A	1231: salt_6h_shoot	biological	N/A	salt_6h_shoot	NaCl (150 mM, 6 hours) shoot
1007966888	SALT_6H_SHOOT_REP2	N/A	1231: salt_6h_shoot	biological	N/A	salt_6h_shoot	NaCl (150 mM, 6 hours) shoot
1007966888	SALT_6H_ROOT_REP1	N/A	1232: salt_6h_root	biological	N/A	salt_6h_root	NaCl (150 mM, 6 hours) root
1007966888	SALT_6H_ROOT_REP2	N/A	1232: salt_6h_root	biological	N/A	salt_6h_root	NaCl (150 mM, 6 hours) root
1007966888	SALT_12H_SHOOT_REP1	N/A	1233: salt_12h_shoot	biological	N/A	salt_12h_shoot	NaCl (150 mM, 12 hours) shoot
1007966888	SALT_12H_SHOOT_REP2	N/A	1233: salt_12h_shoot	biological	N/A	salt_12h_shoot	NaCl (150 mM, 12 hours) shoot
1007966888	SALT_12H_ROOT_REP1	N/A	1234: salt_12h_root	biological	N/A	salt_12h_root	NaCl (150 mM, 12 hours) root
1007966888	SALT_12H_ROOT_REP2	N/A	1234: salt_12h_root	biological	N/A	salt_12h_root	NaCl (150 mM, 12 hours) root
1007966888	SALT_24H_SHOOT_REP1	N/A	1235: salt_24h_shoot	biological	N/A	salt_24h_shoot	NaCl (150 mM, 24 hours) shoot
1007966888	SALT_24H_SHOOT_REP2	N/A	1235: salt_24h_shoot	biological	N/A	salt_24h_shoot	NaCl (150 mM, 24 hours) shoot
1007966888	SALT_24H_ROOT_REP1	N/A	1236: salt_24h_root	biological	N/A	salt_24h_root	NaCl (150 mM, 24 hours) root
1007966888	SALT_24H_ROOT_REP2	N/A	1236: salt_24h_root	biological	N/A	salt_24h_root	NaCl (150 mM, 24 hours) root
1007966606	UV-B_CONTROL_0MIN_SHOOT_REP1	N/A	1072: UV-B_control_0min_shoot	biological	N/A	UV-B_control_0min_shoot	no treatment shoot
1007966606	UV-B_CONTROL_0MIN_SHOOT_REP2	N/A	1072: UV-B_control_0min_shoot	biological	N/A	UV-B_control_0min_shoot	no treatment shoot
1007966606	UV-B_CONTROL_0MIN_ROOT_REP1	N/A	1073: UV-B_control_0min_root	biological	N/A	UV-B_control_0min_root	no treatment root
1007966606	UV-B_CONTROL_0MIN_ROOT_REP2	N/A	1073: UV-B_control_0min_root	biological	N/A	UV-B_control_0min_root	no treatment root
1007966606	UV-B_CONTROL_30MIN_SHOOT_REP1	N/A	1074: UV-B_control_30min_shoot	biological	N/A	UV-B_control_30min_shoot	no treatment time after treatment (30 minutes) shoot
1007966606	UV-B_CONTROL_30MIN_SHOOT_REP2	N/A	1074: UV-B_control_30min_shoot	biological	N/A	UV-B_control_30min_shoot	no treatment time after treatment (30 minutes) shoot
1007966606	UV-B_CONTROL_30MIN_ROOT_REP2	N/A	1075: UV-B_control_30min_root	biological	N/A	UV-B_control_30min_root	no treatment time after treatment (30 minutes) root
1007966606	UV-B_CONTROL_30MIN_ROOT_REP1	N/A	1075: UV-B_control_30min_root	biological	N/A	UV-B_control_30min_root	no treatment time after treatment (30 minutes) root
1007966606	UV-B_CONTROL_1H_SHOOT_REP1	N/A	1076: UV-B_control_1h_shoot	biological	N/A	UV-B_control_1h_shoot	no treatment time after treatment (1 hours) shoot
1007966606	UV-B_CONTROL_1H_SHOOT_REP2	N/A	1076: UV-B_control_1h_shoot	biological	N/A	UV-B_control_1h_shoot	no treatment time after treatment (1 hours) shoot
1007966606	UV-B_CONTROL_1H_ROOT_REP1	N/A	1077: UV-B_control_1h_root	biological	N/A	UV-B_control_1h_root	no treatment time after treatment (1 hours) root
1007966606	UV-B_CONTROL_1H_ROOT_REP2	N/A	1077: UV-B_control_1h_root	biological	N/A	UV-B_control_1h_root	no treatment time after treatment (1 hours) root
1007966606	UV-B_CONTROL_3H_SHOOT_REP1	N/A	1078: UV-B_control_3h_shoot	biological	N/A	UV-B_control_3h_shoot	no treatment time after treatment (3 hours) shoot
1007966606	UV-B_CONTROL_3H_SHOOT_REP2	N/A	1078: UV-B_control_3h_shoot	biological	N/A	UV-B_control_3h_shoot	no treatment time after treatment (3 hours) shoot
1007966606	UV-B_CONTROL_3H_ROOT_REP1	N/A	1079: UV-B_control_3h_root	biological	N/A	UV-B_control_3h_root	no treatment time after treatment (3 hours) root
1007966606	UV-B_CONTROL_3H_ROOT_REP2	N/A	1079: UV-B_control_3h_root	biological	N/A	UV-B_control_3h_root	no treatment time after treatment (3 hours) root
1007966606	UV-B_CONTROL_6H_SHOOT_REP1	N/A	1080: UV-B_control_6h_shoot	biological	N/A	UV-B_control_6h_shoot	no treatment time after treatment (6 hours) shoot
1007966606	UV-B_CONTROL_6H_SHOOT_REP2	N/A	1080: UV-B_control_6h_shoot	biological	N/A	UV-B_control_6h_shoot	no treatment time after treatment (6 hours) shoot
1007966606	UV-B_CONTROL_6H_ROOT_REP1	N/A	1081: UV-B_control_6h_root	biological	N/A	UV-B_control_6h_root	no treatment time after treatment (6 hours) root
1007966606	UV-B_CONTROL_6H_ROOT_REP2	N/A	1081: UV-B_control_6h_root	biological	N/A	UV-B_control_6h_root	no treatment time after treatment (6 hours) root
1007966606	UV-B_CONTROL_12H_SHOOT_REP1	N/A	1082: UV-B_control_12h_shoot	biological	N/A	UV-B_control_12h_shoot	no treatment time after treatment (12 hours) shoot
1007966606	UV-B_CONTROL_12H_SHOOT_REP2	N/A	1082: UV-B_control_12h_shoot	biological	N/A	UV-B_control_12h_shoot	no treatment time after treatment (12 hours) shoot
1007966606	UV-B_CONTROL_12H_ROOT_REP1	N/A	1083: UV-B_control_12h_root	biological	N/A	UV-B_control_12h_root	no treatment time after treatment (12 hours) root
1007966606	UV-B_CONTROL_12H_ROOT_REP2	N/A	1083: UV-B_control_12h_root	biological	N/A	UV-B_control_12h_root	no treatment time after treatment (12 hours) root
1007966606	UV-B_CONTROL_24H_SHOOT_REP1	N/A	1084: UV-B_control_24h_shoot	biological	N/A	UV-B_control_24h_shoot	no treatment time after treatment (24 hours) shoot
1007966606	UV-B_CONTROL_24H_SHOOT_REP2	N/A	1084: UV-B_control_24h_shoot	biological	N/A	UV-B_control_24h_shoot	no treatment time after treatment (24 hours) shoot
1007966606	UV-B_CONTROL_24H_ROOT_REP1	N/A	1085: UV-B_control_24h_root	biological	N/A	UV-B_control_24h_root	no treatment time after treatment (24 hours) root
1007966606	UV-B_CONTROL_24H_ROOT_REP2	N/A	1085: UV-B_control_24h_root	biological	N/A	UV-B_control_24h_root	no treatment time after treatment (24 hours) root
1007966606	UV-B_CONTROL_15MIN_SHOOT_REP1	N/A	1086: UV-B_control_15min_shoot	biological	N/A	UV-B_control_15min_shoot	no treatment time after treatment (15 minutes) shoot
1007966606	UV-B_CONTROL_15MIN_SHOOT_REP2	N/A	1086: UV-B_control_15min_shoot	biological	N/A	UV-B_control_15min_shoot	no treatment time after treatment (15 minutes) shoot
1007966606	UV-B_CONTROL_15MIN_ROOT_REP1	N/A	1087: UV-B_control_15min_root	biological	N/A	UV-B_control_15min_root	no treatment time after treatment (15 minutes) root
1007966606	UV-B_CONTROL_15MIN_ROOT_REP2	N/A	1087: UV-B_control_15min_root	biological	N/A	UV-B_control_15min_root	no treatment time after treatment (15 minutes) root
1007966606	UV-B_30MIN_SHOOT_REP1	N/A	1088: UV-B_30min_shoot	biological	N/A	UV-B_30min_shoot	time after treatment (30 minutes) light wavelength (UV-B light, 30 minutes) shoot
1007966606	UV-B_30MIN_SHOOT_REP2	N/A	1088: UV-B_30min_shoot	biological	N/A	UV-B_30min_shoot	time after treatment (30 minutes) light wavelength (UV-B light, 30 minutes) shoot
1007966606	UV-B_30MIN_ROOT_REP1	N/A	1089: UV-B_30min_root	biological	N/A	UV-B_30min_root	time after treatment (30 minutes) light wavelength (UV-B light, 30 minutes) root
1007966606	UV-B_30MIN_ROOT_REP2	N/A	1089: UV-B_30min_root	biological	N/A	UV-B_30min_root	time after treatment (30 minutes) light wavelength (UV-B light, 30 minutes) root
1007966606	UV-B_1H_SHOOT_REP1	N/A	1090: UV-B_1h_shoot	biological	N/A	UV-B_1h_shoot	time after treatment (1 hours) light wavelength (UV-B light, 1 hours) shoot
1007966606	UV-B_1H_SHOOT_REP2	N/A	1090: UV-B_1h_shoot	biological	N/A	UV-B_1h_shoot	time after treatment (1 hours) light wavelength (UV-B light, 1 hours) shoot
1007966606	UV-B_1H_ROOT_REP1	N/A	1091: UV-B_1h_root	biological	N/A	UV-B_1h_root	time after treatment (1 hours) light wavelength (UV-B light, 1 hours) root
1007966606	UV-B_1H_ROOT_REP2	N/A	1091: UV-B_1h_root	biological	N/A	UV-B_1h_root	time after treatment (1 hours) light wavelength (UV-B light, 1 hours) root
1007966606	UV-B_3H_SHOOT_REP1	N/A	1092: UV-B_3h_shoot	biological	N/A	UV-B_3h_shoot	time after treatment (3 hours) light wavelength (UV-B light, 3 hours) shoot
1007966606	UV-B_3H_SHOOT_REP2	N/A	1092: UV-B_3h_shoot	biological	N/A	UV-B_3h_shoot	time after treatment (3 hours) light wavelength (UV-B light, 3 hours) shoot
1007966606	UV-B_3H_ROOT_REP1	N/A	1093: UV-B_3h_root	biological	N/A	UV-B_3h_root	time after treatment (3 hours) light wavelength (UV-B light, 3 hours) root
1007966606	UV-B_3H_ROOT_REP2	N/A	1093: UV-B_3h_root	biological	N/A	UV-B_3h_root	time after treatment (3 hours) light wavelength (UV-B light, 3 hours) root
1007966606	UV-B_6H_SHOOT_REP1	N/A	1094: UV-B_6h_shoot	biological	N/A	UV-B_6h_shoot	time after treatment (6 hours) light wavelength (UV-B light, 6 hours) shoot
1007966606	UV-B_6H_SHOOT_REP2	N/A	1094: UV-B_6h_shoot	biological	N/A	UV-B_6h_shoot	time after treatment (6 hours) light wavelength (UV-B light, 6 hours) shoot
1007966606	UV-B_6H_ROOT_REP1	N/A	1095: UV-B_6h_root	biological	N/A	UV-B_6h_root	time after treatment (6 hours) light wavelength (UV-B light, 6 hours) root
1007966606	UV-B_6H_ROOT_REP2	N/A	1095: UV-B_6h_root	biological	N/A	UV-B_6h_root	time after treatment (6 hours) light wavelength (UV-B light, 6 hours) root
1007966606	UV-B_12H_SHOOT_REP1	N/A	1096: UV-B_12h_shoot	biological	N/A	UV-B_12h_shoot	time after treatment (12 hours) light wavelength (UV-B light, 12 hours) shoot
1007966606	UV-B_12H_SHOOT_REP2	N/A	1096: UV-B_12h_shoot	biological	N/A	UV-B_12h_shoot	time after treatment (12 hours) light wavelength (UV-B light, 12 hours) shoot
1007966606	UV-B_12H_ROOT_REP1	N/A	1097: UV-B_12h_root	biological	N/A	UV-B_12h_root	time after treatment (12 hours) light wavelength (UV-B light, 12 hours) root
1007966606	UV-B_12H_ROOT_REP2	N/A	1097: UV-B_12h_root	biological	N/A	UV-B_12h_root	time after treatment (12 hours) light wavelength (UV-B light, 12 hours) root
1007966606	UV-B_24H_SHOOT_REP1	N/A	1098: UV-B_24h_shoot	biological	N/A	UV-B_24h_shoot	time after treatment (24 hours) light wavelength (UV-B light, 24 hours) shoot
1007966606	UV-B_24H_SHOOT_REP2	N/A	1098: UV-B_24h_shoot	biological	N/A	UV-B_24h_shoot	time after treatment (24 hours) light wavelength (UV-B light, 24 hours) shoot
1007966606	UV-B_24H_ROOT_REP2	N/A	1099: UV-B_24h_root	biological	N/A	UV-B_24h_root	time after treatment (24 hours) light wavelength (UV-B light, 24 hours) root
1007966606	UV-B_24H_ROOT_REP1	N/A	1099: UV-B_24h_root	biological	N/A	UV-B_24h_root	time after treatment (24 hours) light wavelength (UV-B light, 24 hours) root
1007966606	UV-B_15MIN_SHOOT_REP1	N/A	1100: UV-B_15min_shoot	biological	N/A	UV-B_15min_shoot	time after treatment (15 minutes) light wavelength (UV-B light, 15 minutes) shoot
1007966606	UV-B_15MIN_SHOOT_REP2	N/A	1100: UV-B_15min_shoot	biological	N/A	UV-B_15min_shoot	time after treatment (15 minutes) light wavelength (UV-B light, 15 minutes) shoot
1007966606	UV-B_15MIN_ROOT_REP1	N/A	1101: UV-B_15min_root	biological	N/A	UV-B_15min_root	time after treatment (15 minutes) light wavelength (UV-B light, 15 minutes) root
1007966606	UV-B_15MIN_ROOT_REP2	N/A	1101: UV-B_15min_root	biological	N/A	UV-B_15min_root	time after treatment (15 minutes) light wavelength (UV-B light, 15 minutes) root
1007966439	WOUND_CONTROL_0MIN_SHOOT_REP1	N/A	990: wound_control_0min_shoot	biological	N/A	wound_control_0min_shoot	no treatment shoot
1007966439	WOUND_CONTROL_0MIN_SHOOT_REP2	N/A	990: wound_control_0min_shoot	biological	N/A	wound_control_0min_shoot	no treatment shoot
1007966439	WOUND_CONTROL_0MIN_ROOT_REP1	N/A	991: wound_control_0min_root	biological	N/A	wound_control_0min_root	no treatment root
1007966439	WOUND_CONTROL_0MIN_ROOT_REP2	N/A	991: wound_control_0min_root	biological	N/A	wound_control_0min_root	no treatment root
1007966439	WOUND_CONTROL_30MIN_SHOOT_REP1	N/A	992: wound_control_30min_shoot	biological	N/A	wound_control_30min_shoot	no treatment shoot
1007966439	WOUND_CONTROL_30MIN_SHOOT_REP2	N/A	992: wound_control_30min_shoot	biological	N/A	wound_control_30min_shoot	no treatment shoot
1007966439	WOUND_CONTROL_30MIN_ROOT_REP1	N/A	993: wound_control_30min_root	biological	N/A	wound_control_30min_root	no treatment root
1007966439	WOUND_CONTROL_30MIN_ROOT_REP2	N/A	993: wound_control_30min_root	biological	N/A	wound_control_30min_root	no treatment root
1007966439	WOUND_CONTROL_1H_SHOOT_REP1	N/A	994: wound_control_1h_shoot	biological	N/A	wound_control_1h_shoot	no treatment shoot
1007966439	WOUND_CONTROL_1H_SHOOT_REP2	N/A	994: wound_control_1h_shoot	biological	N/A	wound_control_1h_shoot	no treatment shoot
1007966439	WOUND_CONTROL_1H_ROOT_REP1	N/A	995: wound_control_1h_root	biological	N/A	wound_control_1h_root	no treatment root
1007966439	WOUND_CONTROL_1H_ROOT_REP2	N/A	995: wound_control_1h_root	biological	N/A	wound_control_1h_root	no treatment root
1007966439	WOUND_CONTROL_3H_SHOOT_REP1	N/A	996: wound_control_3h_shoot	biological	N/A	wound_control_3h_shoot	no treatment shoot
1007966439	WOUND_CONTROL_3H_SHOOT_REP2	N/A	996: wound_control_3h_shoot	biological	N/A	wound_control_3h_shoot	no treatment shoot
1007966439	WOUND_CONTROL_3H_ROOT_REP1	N/A	997: wound_control_3h_root	biological	N/A	wound_control_3h_root	no treatment root
1007966439	WOUND_CONTROL_3H_ROOT_REP2	N/A	997: wound_control_3h_root	biological	N/A	wound_control_3h_root	no treatment root
1007966439	WOUND_CONTROL_6H_SHOOT_REP1	N/A	998: wound_control_6h_shoot	biological	N/A	wound_control_6h_shoot	no treatment shoot
1007966439	WOUND_CONTROL_6H_SHOOT_REP2	N/A	998: wound_control_6h_shoot	biological	N/A	wound_control_6h_shoot	no treatment shoot
1007966439	WOUND_CONTROL_6H_ROOT_REP1	N/A	999: wound_control_6h_root	biological	N/A	wound_control_6h_root	no treatment root
1007966439	WOUND_CONTROL_6H_ROOT_REP2	N/A	999: wound_control_6h_root	biological	N/A	wound_control_6h_root	no treatment root
1007966439	WOUND_CONTROL_12H_SHOOT_REP1	N/A	1000: wound_control_12h_shoot	biological	N/A	wound_control_12h_shoot	no treatment shoot
1007966439	WOUND_CONTROL_12H_SHOOT_REP2	N/A	1000: wound_control_12h_shoot	biological	N/A	wound_control_12h_shoot	no treatment shoot
1007966439	WOUND_CONTROL_12H_ROOT_REP1	N/A	1001: wound_control_12h_root	biological	N/A	wound_control_12h_root	no treatment root
1007966439	WOUND_CONTROL_12H_ROOT_REP2	N/A	1001: wound_control_12h_root	biological	N/A	wound_control_12h_root	no treatment root
1007966439	WOUND_CONTROL_24H_SHOOT_REP1	N/A	1002: wound_control_24h_shoot	biological	N/A	wound_control_24h_shoot	no treatment shoot
1007966439	WOUND_CONTROL_24H_SHOOT_REP2	N/A	1002: wound_control_24h_shoot	biological	N/A	wound_control_24h_shoot	no treatment shoot
1007966439	WOUND_CONTROL_24H_ROOT_REP1	N/A	1003: wound_control_24h_root	biological	N/A	wound_control_24h_root	no treatment root
1007966439	WOUND_CONTROL_24H_ROOT_REP2	N/A	1003: wound_control_24h_root	biological	N/A	wound_control_24h_root	no treatment root
1007966439	WOUND_CONTROL_15MIN_SHOOT_REP2	N/A	1004: wound_control_15min_shoot	biological	N/A	wound_control_15min_shoot	no treatment shoot
1007966439	WOUND_CONTROL_15MIN_SHOOT_REP1	N/A	1004: wound_control_15min_shoot	biological	N/A	wound_control_15min_shoot	no treatment shoot
1007966439	WOUND_CONTROL_15MIN_ROOT_REP1	N/A	1005: wound_control_15min_root	biological	N/A	wound_control_15min_root	no treatment root
1007966439	WOUND_CONTROL_15MIN_ROOT_REP2	N/A	1005: wound_control_15min_root	biological	N/A	wound_control_15min_root	no treatment root
1007966439	WOUND_30MIN_SHOOT_REP1	N/A	1006: wound_30min_shoot	biological	N/A	wound_30min_shoot	time after treatment (30 minutes) wounding shoot
1007966439	WOUND_30MIN_SHOOT_REP2	N/A	1006: wound_30min_shoot	biological	N/A	wound_30min_shoot	time after treatment (30 minutes) wounding shoot
1007966439	WOUND_30MIN_ROOT_REP1	N/A	1007: wound_30min_root	biological	N/A	wound_30min_root	time after treatment (30 minutes) wounding root
1007966439	WOUND_30MIN_ROOT_REP2	N/A	1007: wound_30min_root	biological	N/A	wound_30min_root	time after treatment (30 minutes) wounding root
1007966439	WOUND_1H_SHOOT_REP1	N/A	1008: wound_1h_shoot	biological	N/A	wound_1h_shoot	time after treatment (1 hours) wounding shoot
1007966439	WOUND_1H_SHOOT_REP2	N/A	1008: wound_1h_shoot	biological	N/A	wound_1h_shoot	time after treatment (1 hours) wounding shoot
1007966439	WOUND_1H_ROOT_REP1	N/A	1009: wound_1h_root	biological	N/A	wound_1h_root	time after treatment (1 hours) wounding root
1007966439	WOUND_1H_ROOT_REP2	N/A	1009: wound_1h_root	biological	N/A	wound_1h_root	time after treatment (1 hours) wounding root
1007966439	WOUND_3H_SHOOT_REP1	N/A	1010: wound_3h_shoot	biological	N/A	wound_3h_shoot	time after treatment (3 hours) wounding shoot
1007966439	WOUND_3H_SHOOT_REP2	N/A	1010: wound_3h_shoot	biological	N/A	wound_3h_shoot	time after treatment (3 hours) wounding shoot
1007966439	WOUND_3H_ROOT_REP1	N/A	1011: wound_3h_root	biological	N/A	wound_3h_root	time after treatment (3 hours) wounding root
1007966439	WOUND_3H_ROOT_REP2	N/A	1011: wound_3h_root	biological	N/A	wound_3h_root	time after treatment (3 hours) wounding root
1007966439	WOUND_6H_SHOOT_REP1	N/A	1012: wound_6h_shoot	biological	N/A	wound_6h_shoot	time after treatment (6 hours) wounding shoot
1007966439	WOUND_6H_SHOOT_REP2	N/A	1012: wound_6h_shoot	biological	N/A	wound_6h_shoot	time after treatment (6 hours) wounding shoot
1007966439	WOUND_6H_ROOT_REP1	N/A	1013: wound_6h_root	biological	N/A	wound_6h_root	time after treatment (6 hours) wounding root
1007966439	WOUND_6H_ROOT_REP2	N/A	1013: wound_6h_root	biological	N/A	wound_6h_root	time after treatment (6 hours) wounding root
1007966439	WOUND_12H_SHOOT_REP1	N/A	1014: wound_12h_shoot	biological	N/A	wound_12h_shoot	time after treatment (12 hours) wounding shoot
1007966439	WOUND_12H_SHOOT_REP2	N/A	1014: wound_12h_shoot	biological	N/A	wound_12h_shoot	time after treatment (12 hours) wounding shoot
1007966439	WOUND_12H_ROOT_REP1	N/A	1015: wound_12h_root	biological	N/A	wound_12h_root	time after treatment (12 hours) wounding root
1007966439	WOUND_12H_ROOT_REP2	N/A	1015: wound_12h_root	biological	N/A	wound_12h_root	time after treatment (12 hours) wounding root
1007966439	WOUND_24H_SHOOT_REP1	N/A	1016: wound_24h_shoot	biological	N/A	wound_24h_shoot	time after treatment (24 hours) wounding shoot
1007966439	WOUND_24H_SHOOT_REP2	N/A	1016: wound_24h_shoot	biological	N/A	wound_24h_shoot	time after treatment (24 hours) wounding shoot
1007966439	WOUND_24H_ROOT_REP1	N/A	1017: wound_24h_root	biological	N/A	wound_24h_root	time after treatment (24 hours) wounding root
1007966439	WOUND_24H_ROOT_REP2	N/A	1017: wound_24h_root	biological	N/A	wound_24h_root	time after treatment (24 hours) wounding root
1007966439	WOUND_15MIN_SHOOT_REP1	N/A	1018: wound_15min_shoot	biological	N/A	wound_15min_shoot	time after treatment (15 minutes) wounding shoot
1007966439	WOUND_15MIN_SHOOT_REP2	N/A	1018: wound_15min_shoot	biological	N/A	wound_15min_shoot	time after treatment (15 minutes) wounding shoot
1007966439	WOUND_15MIN_ROOT_REP1	N/A	1019: wound_15min_root	biological	N/A	wound_15min_root	time after treatment (15 minutes) wounding root
1007966439	WOUND_15MIN_ROOT_REP2	N/A	1019: wound_15min_root	biological	N/A	wound_15min_root	time after treatment (15 minutes) wounding root
1007966553	COLD_CONTROL_0MIN_SHOOT_REP1	N/A	1046: cold_control_0min_shoot	biological	N/A	cold_control_0min_shoot	no treatment shoot
1007966553	COLD_CONTROL_0MIN_SHOOT_REP2	N/A	1046: cold_control_0min_shoot	biological	N/A	cold_control_0min_shoot	no treatment shoot
1007966553	COLD_CONTROL_0MIN_ROOT_REP1	N/A	1047: cold_control_0min_root	biological	N/A	cold_control_0min_root	no treatment root
1007966553	COLD_CONTROL_0MIN_ROOT_REP2	N/A	1047: cold_control_0min_root	biological	N/A	cold_control_0min_root	no treatment root
1007966553	COLD_CONTROL_30MIN_SHOOT_REP1	N/A	1048: cold_control_30min_shoot	biological	N/A	cold_control_30min_shoot	no treatment shoot
1007966553	COLD_CONTROL_30MIN_SHOOT_REP2	N/A	1048: cold_control_30min_shoot	biological	N/A	cold_control_30min_shoot	no treatment shoot
1007966553	COLD_CONTROL_30MIN_ROOT_REP1	N/A	1049: cold_control_30min_root	biological	N/A	cold_control_30min_root	no treatment root
1007966553	COLD_CONTROL_30MIN_ROOT_REP2	N/A	1049: cold_control_30min_root	biological	N/A	cold_control_30min_root	no treatment root
1007966553	COLD_CONTROL_1H_SHOOT_REP1	N/A	1050: cold_control_1h_shoot	biological	N/A	cold_control_1h_shoot	no treatment shoot
1007966553	COLD_CONTROL_1H_SHOOT_REP2	N/A	1050: cold_control_1h_shoot	biological	N/A	cold_control_1h_shoot	no treatment shoot
1007966553	COLD_CONTROL_1H_ROOT_REP1	N/A	1051: cold_control_1h_root	biological	N/A	cold_control_1h_root	no treatment root
1007966553	COLD_CONTROL_1H_ROOT_REP2	N/A	1051: cold_control_1h_root	biological	N/A	cold_control_1h_root	no treatment root
1007966553	COLD_CONTROL_3H_SHOOT_REP1	N/A	1052: cold_control_3h_shoot	biological	N/A	cold_control_3h_shoot	no treatment shoot
1007966553	COLD_CONTROL_3H_SHOOT_REP2	N/A	1052: cold_control_3h_shoot	biological	N/A	cold_control_3h_shoot	no treatment shoot
1007966553	COLD_CONTROL_3H_ROOT_REP1	N/A	1053: cold_control_3h_root	biological	N/A	cold_control_3h_root	no treatment root
1007966553	COLD_CONTROL_3H_ROOT_REP2	N/A	1053: cold_control_3h_root	biological	N/A	cold_control_3h_root	no treatment root
1007966553	COLD_CONTROL_6H_SHOOT_REP2	N/A	1054: cold_control_6h_shoot	biological	N/A	cold_control_6h_shoot	no treatment shoot
1007966553	COLD_CONTROL_6H_SHOOT_REP1	N/A	1054: cold_control_6h_shoot	biological	N/A	cold_control_6h_shoot	no treatment shoot
1007966553	COLD_CONTROL_6H_ROOT_REP1	N/A	1055: cold_control_6h_root	biological	N/A	cold_control_6h_root	no treatment root
1007966553	COLD_CONTROL_6H_ROOT_REP2	N/A	1055: cold_control_6h_root	biological	N/A	cold_control_6h_root	no treatment root
1007966553	COLD_CONTROL_12H_SHOOT_REP1	N/A	1056: cold_control_12h_shoot	biological	N/A	cold_control_12h_shoot	no treatment shoot
1007966553	COLD_CONTROL_12H_SHOOT_REP2	N/A	1056: cold_control_12h_shoot	biological	N/A	cold_control_12h_shoot	no treatment shoot
1007966553	COLD_CONTROL_12H_ROOT_REP1	N/A	1057: cold_control_12h_root	biological	N/A	cold_control_12h_root	no treatment root
1007966553	COLD_CONTROL_12H_ROOT_REP2	N/A	1057: cold_control_12h_root	biological	N/A	cold_control_12h_root	no treatment root
1007966553	COLD_CONTROL_24H_SHOOT_REP1	N/A	1058: cold_control_24h_shoot	biological	N/A	cold_control_24h_shoot	no treatment shoot
1007966553	COLD_CONTROL_24H_SHOOT_REP2	N/A	1058: cold_control_24h_shoot	biological	N/A	cold_control_24h_shoot	no treatment shoot
1007966553	COLD_CONTROL_24H_ROOT_REP1	N/A	1059: cold_control_24h_root	biological	N/A	cold_control_24h_root	no treatment root
1007966553	COLD_CONTROL_24H_ROOT_REP2	N/A	1059: cold_control_24h_root	biological	N/A	cold_control_24h_root	no treatment root
1007966553	COLD_30MIN_SHOOT_REP1	N/A	1060: cold_30min_shoot	biological	N/A	cold_30min_shoot	cold (4 C, 30 minutes) shoot
1007966553	COLD_30MIN_SHOOT_REP2	N/A	1060: cold_30min_shoot	biological	N/A	cold_30min_shoot	cold (4 C, 30 minutes) shoot
1007966553	COLD_30MIN_ROOT_REP1	N/A	1061: cold_30min_root	biological	N/A	cold_30min_root	cold (4 C, 30 minutes) root
1007966553	COLD_30MIN_ROOT_REP2	N/A	1061: cold_30min_root	biological	N/A	cold_30min_root	cold (4 C, 30 minutes) root
1007966553	COLD_1H_SHOOT_REP1	N/A	1062: cold_1h_shoot	biological	N/A	cold_1h_shoot	cold (4 C, 1 hours) shoot
1007966553	COLD_1H_SHOOT_REP2	N/A	1062: cold_1h_shoot	biological	N/A	cold_1h_shoot	cold (4 C, 1 hours) shoot
1007966553	COLD_1H_ROOT_REP1	N/A	1063: cold_1h_root	biological	N/A	cold_1h_root	cold (4 C, 1 hours) root
1007966553	COLD_1H_ROOT_REP2	N/A	1063: cold_1h_root	biological	N/A	cold_1h_root	cold (4 C, 1 hours) root
1007966553	COLD_3H_SHOOT_REP1	N/A	1064: cold_3h_shoot	biological	N/A	cold_3h_shoot	cold (4 C, 3 hours) shoot
1007966553	COLD_3H_SHOOT_REP2	N/A	1064: cold_3h_shoot	biological	N/A	cold_3h_shoot	cold (4 C, 3 hours) shoot
1007966553	COLD_3H_ROOT_REP2	N/A	1065: cold_3h_root	biological	N/A	cold_3h_root	cold (4 C, 3 hours) root
1007966553	COLD_3H_ROOT_REP1	N/A	1065: cold_3h_root	biological	N/A	cold_3h_root	cold (4 C, 3 hours) root
1007966553	COLD_6H_SHOOT_REP1	N/A	1066: cold_6h_shoot	biological	N/A	cold_6h_shoot	cold (4 C, 6 hours) shoot
1007966553	COLD_6H_SHOOT_REP2	N/A	1066: cold_6h_shoot	biological	N/A	cold_6h_shoot	cold (4 C, 6 hours) shoot
1007966553	COLD_6H_ROOT_REP1	N/A	1067: cold_6h_root	biological	N/A	cold_6h_root	cold (4 C, 6 hours) root
1007966553	COLD_6H_ROOT_REP2	N/A	1067: cold_6h_root	biological	N/A	cold_6h_root	cold (4 C, 6 hours) root
1007966553	COLD_12H_SHOOT_REP1	N/A	1068: cold_12h_shoot	biological	N/A	cold_12h_shoot	cold (4 C, 12 hours) shoot
1007966553	COLD_12H_SHOOT_REP2	N/A	1068: cold_12h_shoot	biological	N/A	cold_12h_shoot	cold (4 C, 12 hours) shoot
1007966553	COLD_12H_ROOT_REP1	N/A	1069: cold_12h_root	biological	N/A	cold_12h_root	cold (4 C, 12 hours) root
1007966553	COLD_12H_ROOT_REP2	N/A	1069: cold_12h_root	biological	N/A	cold_12h_root	cold (4 C, 12 hours) root
1007966553	COLD_24H_SHOOT_REP1	N/A	1070: cold_24h_shoot	biological	N/A	cold_24h_shoot	cold (4 C, 24 hours) shoot
1007966553	COLD_24H_SHOOT_REP2	N/A	1070: cold_24h_shoot	biological	N/A	cold_24h_shoot	cold (4 C, 24 hours) shoot
1007966553	COLD_24H_ROOT_REP1	N/A	1071: cold_24h_root	biological	N/A	cold_24h_root	cold (4 C, 24 hours) root
1007966553	COLD_24H_ROOT_REP2	N/A	1071: cold_24h_root	biological	N/A	cold_24h_root	cold (4 C, 24 hours) root
1008031517	2503	N/A	1437: No_treatment	biological	N/A	No_treatment	no treatment
1008031517	2798	N/A	1437: No_treatment	biological	N/A	No_treatment	no treatment
1008031517	2505	N/A	1438: Mock_4hr	biological	N/A	Mock_4hr	MgCl2 (10mM ) time after treatment (4 hours)
1008031517	2795	N/A	1438: Mock_4hr	biological	N/A	Mock_4hr	MgCl2 (10mM ) time after treatment (4 hours)
1008031517	2507	N/A	1439: Mock_8hr	biological	N/A	Mock_8hr	MgCl2 (10mM ) time after treatment (8 hours)
1008031517	2792	N/A	1439: Mock_8hr	biological	N/A	Mock_8hr	MgCl2 (10mM ) time after treatment (8 hours)
1008031517	2527	N/A	1440: Mock_16hr	biological	N/A	Mock_16hr	MgCl2 (10mM ) time after treatment (16 hours)
1008031517	2789	N/A	1440: Mock_16hr	biological	N/A	Mock_16hr	MgCl2 (10mM ) time after treatment (16 hours)
1008031517	2510	N/A	1441: Mock_24hr	biological	N/A	Mock_24hr	MgCl2 (10mM ) time after treatment (24 hours)
1008031517	2786	N/A	1441: Mock_24hr	biological	N/A	Mock_24hr	MgCl2 (10mM ) time after treatment (24 hours)
1008031517	2512	N/A	1442: Mock_48hr	biological	N/A	Mock_48hr	MgCl2 (10mM ) time after treatment (48 hours)
1008031517	2783	N/A	1442: Mock_48hr	biological	N/A	Mock_48hr	MgCl2 (10mM ) time after treatment (48 hours)
1008031517	2796	N/A	1443: avr_4h	biological	N/A	avr_4h	Pseudomonas syringae ES4326 avrRpt2 time after treatment (4 hours)
1008031517	2504	N/A	1443: avr_4h	biological	N/A	avr_4h	Pseudomonas syringae ES4326 avrRpt2 time after treatment (4 hours)
1008031517	2506	N/A	1444: avr_8h	biological	N/A	avr_8h	Pseudomonas syringae ES4326 avrRpt2 time after treatment (8 hours)
1008031517	2793	N/A	1444: avr_8h	biological	N/A	avr_8h	Pseudomonas syringae ES4326 avrRpt2 time after treatment (8 hours)
1008031517	2508	N/A	1445: avr_16h	biological	N/A	avr_16h	Pseudomonas syringae ES4326 avrRpt2 time after treatment (16 hours)
1008031517	2790	N/A	1445: avr_16h	biological	N/A	avr_16h	Pseudomonas syringae ES4326 avrRpt2 time after treatment (16 hours)
1008031517	2509	N/A	1446: avr_24h	biological	N/A	avr_24h	Pseudomonas syringae ES4326 avrRpt2 time after treatment (24 hours)
1008031517	2787	N/A	1446: avr_24h	biological	N/A	avr_24h	Pseudomonas syringae ES4326 avrRpt2 time after treatment (24 hours)
1008031517	2511	N/A	1447: avr_48h	biological	N/A	avr_48h	Pseudomonas syringae ES4326 avrRpt2 time after treatment (48 hours)
1008031517	2784	N/A	1447: avr_48h	biological	N/A	avr_48h	Pseudomonas syringae ES4326 avrRpt2 time after treatment (48 hours)
1008031517	2530	N/A	1448: vir_4h	biological	N/A	vir_4h	Pseudomonas syringae ES4326 time after treatment (4 hours)
1008031517	2797	N/A	1448: vir_4h	biological	N/A	vir_4h	Pseudomonas syringae ES4326 time after treatment (4 hours)
1008031517	2529	N/A	1449: vir_8h	biological	N/A	vir_8h	Pseudomonas syringae ES4326 time after treatment (8 hours)
1008031517	2794	N/A	1449: vir_8h	biological	N/A	vir_8h	Pseudomonas syringae ES4326 time after treatment (8 hours)
1008031517	2528	N/A	1450: vir_16h	biological	N/A	vir_16h	Pseudomonas syringae ES4326 time after treatment (16 hours)
1008031517	2791	N/A	1450: vir_16h	biological	N/A	vir_16h	Pseudomonas syringae ES4326 time after treatment (16 hours)
1008031517	2526	N/A	1451: vir_24h	biological	N/A	vir_24h	Pseudomonas syringae ES4326 time after treatment (24 hours)
1008031517	2788	N/A	1451: vir_24h	biological	N/A	vir_24h	Pseudomonas syringae ES4326 time after treatment (24 hours)
1008031517	2525	N/A	1452: vir_48h	biological	N/A	vir_48h	Pseudomonas syringae ES4326 time after treatment (48 hours)
1008031517	2785	N/A	1452: vir_48h	biological	N/A	vir_48h	Pseudomonas syringae ES4326 time after treatment (48 hours)
1007966202	A1-ATGEN-17-1A	N/A	974: Atgen-17_0h	biological	N/A	Atgen-17_0h	no treatment
1007966202	A2-ATGEN-17-2A	N/A	974: Atgen-17_0h	biological	N/A	Atgen-17_0h	no treatment
1007966202	A3-ATGEN-17-3A	N/A	974: Atgen-17_0h	biological	N/A	Atgen-17_0h	no treatment
1007966202	A5-ATGEN-21-1_2H_DC3000	N/A	975: Atgen-21_2h_DC3000	biological	987	Atgen-21_2h_DC3000	Pseudomonas syringae pv. tomato DC3000 (10e8 cfu/ml ) time after treatment (2 hours)
1007966202	A6-ATGEN-21-2_2H_DC3000	N/A	975: Atgen-21_2h_DC3000	biological	987	Atgen-21_2h_DC3000	Pseudomonas syringae pv. tomato DC3000 (10e8 cfu/ml ) time after treatment (2 hours)
1007966202	A8-ATGEN-21-4_2H_DC3000	N/A	975: Atgen-21_2h_DC3000	biological	987	Atgen-21_2h_DC3000	Pseudomonas syringae pv. tomato DC3000 (10e8 cfu/ml ) time after treatment (2 hours)
1007966202	A10-ATGEN-22-2_6H_DC3000	N/A	976: Atgen-22_6h_DC3000	biological	988	Atgen-22_6h_DC3000	Pseudomonas syringae pv. tomato DC3000 (10e8 cfu/ml ) time after treatment (6 hours)
1007966202	A11-ATGEN-22-3_6H_DC3000	N/A	976: Atgen-22_6h_DC3000	biological	988	Atgen-22_6h_DC3000	Pseudomonas syringae pv. tomato DC3000 (10e8 cfu/ml ) time after treatment (6 hours)
1007966202	A9-ATGEN-22-1_6H_DC3000	N/A	976: Atgen-22_6h_DC3000	biological	988	Atgen-22_6h_DC3000	Pseudomonas syringae pv. tomato DC3000 (10e8 cfu/ml ) time after treatment (6 hours)
1007966202	A13-ATGEN-23-1_24H_DC3000	N/A	977: Atgen-23_24h_DC3000	biological	989	Atgen-23_24h_DC3000	Pseudomonas syringae pv. tomato DC3000 (10e8 cfu/ml ) time after treatment (24 hours)
1007966202	A14-ATGEN-23-2_24H_DC3000	N/A	977: Atgen-23_24h_DC3000	biological	989	Atgen-23_24h_DC3000	Pseudomonas syringae pv. tomato DC3000 (10e8 cfu/ml ) time after treatment (24 hours)
1007966202	A16-ATGEN-23-4_24H_DC3000	N/A	977: Atgen-23_24h_DC3000	biological	989	Atgen-23_24h_DC3000	Pseudomonas syringae pv. tomato DC3000 (10e8 cfu/ml ) time after treatment (24 hours)
1007966202	A17-ATGEN-24-1_2H_AVRRPM1	N/A	978: Atgen-24_2h_avrRpm1	biological	987	Atgen-24_2h_avrRpm1	Pseudomonas syringae pv. tomato avrRpm1 (10e8 cfu/ml ) time after treatment (2 hours)
1007966202	A18-ATGEN-24-2_2H_AVRRPM1	N/A	978: Atgen-24_2h_avrRpm1	biological	987	Atgen-24_2h_avrRpm1	Pseudomonas syringae pv. tomato avrRpm1 (10e8 cfu/ml ) time after treatment (2 hours)
1007966202	A19-ATGEN-24-3_2H_AVRRPM1	N/A	978: Atgen-24_2h_avrRpm1	biological	987	Atgen-24_2h_avrRpm1	Pseudomonas syringae pv. tomato avrRpm1 (10e8 cfu/ml ) time after treatment (2 hours)
1007966202	A21-ATGEN-25-1_6H_AVRRPM1	N/A	979: Atgen-25_6h_avrRpm1	biological	988	Atgen-25_6h_avrRpm1	Pseudomonas syringae pv. tomato avrRpm1 (10e8 cfu/ml ) time after treatment (6 hours)
1007966202	A23-ATGEN-25-3_6H_AVRRPM1	N/A	979: Atgen-25_6h_avrRpm1	biological	988	Atgen-25_6h_avrRpm1	Pseudomonas syringae pv. tomato avrRpm1 (10e8 cfu/ml ) time after treatment (6 hours)
1007966202	A24-ATGEN-25-4_6H_AVRRPM1	N/A	979: Atgen-25_6h_avrRpm1	biological	988	Atgen-25_6h_avrRpm1	Pseudomonas syringae pv. tomato avrRpm1 (10e8 cfu/ml ) time after treatment (6 hours)
1007966202	A26-ATGEN-26-2_24H_AVRRPM1	N/A	980: Atgen-26_24h_avrRpm1	biological	989	Atgen-26_24h_avrRpm1	Pseudomonas syringae pv. tomato avrRpm1 (10e8 cfu/ml ) time after treatment (24 hours)
1007966202	A28-ATGEN-26-4_24H_AVRRPM1	N/A	980: Atgen-26_24h_avrRpm1	biological	989	Atgen-26_24h_avrRpm1	Pseudomonas syringae pv. tomato avrRpm1 (10e8 cfu/ml ) time after treatment (24 hours)
1007966202	A25-ATGEN-26-1_24H_AVRRPM1	N/A	980: Atgen-26_24h_avrRpm1	biological	989	Atgen-26_24h_avrRpm1	Pseudomonas syringae pv. tomato avrRpm1 (10e8 cfu/ml ) time after treatment (24 hours)
1007966202	A29-ATGEN-27-1_2H_HRCC	N/A	981: Atgen-27_2h_HrcC	biological	987	Atgen-27_2h_HrcC	Pseudomonas syringae pv. tomato DC3000 hrcC- (10e8 cfu/ml ) time after treatment (2 hours)
1007966202	A30-ATGEN-27-2_2H_HRCC	N/A	981: Atgen-27_2h_HrcC	biological	987	Atgen-27_2h_HrcC	Pseudomonas syringae pv. tomato DC3000 hrcC- (10e8 cfu/ml ) time after treatment (2 hours)
1007966202	A31-ATGEN-27-3_2H_HRCC	N/A	981: Atgen-27_2h_HrcC	biological	987	Atgen-27_2h_HrcC	Pseudomonas syringae pv. tomato DC3000 hrcC- (10e8 cfu/ml ) time after treatment (2 hours)
1007966202	A33-ATGEN-28-1_6H_HRCC	N/A	982: Atgen-28_6h_HrcC	biological	988	Atgen-28_6h_HrcC	Pseudomonas syringae pv. tomato DC3000 hrcC- (10e8 cfu/ml ) time after treatment (6 hours)
1007966202	A34-ATGEN-28-2_6H_HRCC	N/A	982: Atgen-28_6h_HrcC	biological	988	Atgen-28_6h_HrcC	Pseudomonas syringae pv. tomato DC3000 hrcC- (10e8 cfu/ml ) time after treatment (6 hours)
1007966202	A35-ATGEN-28-3_6H_HRCC	N/A	982: Atgen-28_6h_HrcC	biological	988	Atgen-28_6h_HrcC	Pseudomonas syringae pv. tomato DC3000 hrcC- (10e8 cfu/ml ) time after treatment (6 hours)
1007966202	A37-ATGEN-29-1_24H_HRCC	N/A	983: Atgen-29_24h_HrcC	biological	989	Atgen-29_24h_HrcC	Pseudomonas syringae pv. tomato DC3000 hrcC- (10e8 cfu/ml ) time after treatment (24 hours)
1007966202	A38-ATGEN-29-2_24H_HRCC	N/A	983: Atgen-29_24h_HrcC	biological	989	Atgen-29_24h_HrcC	Pseudomonas syringae pv. tomato DC3000 hrcC- (10e8 cfu/ml ) time after treatment (24 hours)
1007966202	A40-ATGEN-29-4_24H_HRCC	N/A	983: Atgen-29_24h_HrcC	biological	989	Atgen-29_24h_HrcC	Pseudomonas syringae pv. tomato DC3000 hrcC- (10e8 cfu/ml ) time after treatment (24 hours)
1007966202	A41-ATGEN-30-1_2H_PSPH	N/A	984: Atgen-30_2h_Psph	biological	987	Atgen-30_2h_Psph	Pseudomonas syringae pv. Phaseolicola (10e8 cfu/ml ) time after treatment (2 hours)
1007966202	A42-ATGEN-30-2_2H_PSPH	N/A	984: Atgen-30_2h_Psph	biological	987	Atgen-30_2h_Psph	Pseudomonas syringae pv. Phaseolicola (10e8 cfu/ml ) time after treatment (2 hours)
1007966202	A43-ATGEN-30-3_2H_PSPH	N/A	984: Atgen-30_2h_Psph	biological	987	Atgen-30_2h_Psph	Pseudomonas syringae pv. Phaseolicola (10e8 cfu/ml ) time after treatment (2 hours)
1007966202	A45-ATGEN-31-1_6H_PSPH	N/A	985: Atgen-31_6h_Psph	biological	988	Atgen-31_6h_Psph	Pseudomonas syringae pv. Phaseolicola (10e8 cfu/ml ) time after treatment (6 hours)
1007966202	A46-ATGEN-31-2_6H_PSPH	N/A	985: Atgen-31_6h_Psph	biological	988	Atgen-31_6h_Psph	Pseudomonas syringae pv. Phaseolicola (10e8 cfu/ml ) time after treatment (6 hours)
1007966202	A48-ATGEN-31-4_6H_PSPH	N/A	985: Atgen-31_6h_Psph	biological	988	Atgen-31_6h_Psph	Pseudomonas syringae pv. Phaseolicola (10e8 cfu/ml ) time after treatment (6 hours)
1007966202	A49-ATGEN-32-1_24H_PSPH	N/A	986: Atgen-32_24h_Psph	biological	989	Atgen-32_24h_Psph	Pseudomonas syringae pv. Phaseolicola (10e8 cfu/ml ) time after treatment (24 hours)
1007966202	A50-ATGEN-32-2_24H_PSPH	N/A	986: Atgen-32_24h_Psph	biological	989	Atgen-32_24h_Psph	Pseudomonas syringae pv. Phaseolicola (10e8 cfu/ml ) time after treatment (24 hours)
1007966202	A52-ATGEN-32-4_24H_PSPH	N/A	986: Atgen-32_24h_Psph	biological	989	Atgen-32_24h_Psph	Pseudomonas syringae pv. Phaseolicola (10e8 cfu/ml ) time after treatment (24 hours)
1007966202	A53-ATGEN-33-1_2H_MGCL2	N/A	987: Atgen-33_2h_MgCl2	biological	N/A	Atgen-33_2h_MgCl2	mock (MgCl2 10 mM ) time after treatment (2 hours)
1007966202	A54-ATGEN-33-2_2H_MGCL2	N/A	987: Atgen-33_2h_MgCl2	biological	N/A	Atgen-33_2h_MgCl2	mock (MgCl2 10 mM ) time after treatment (2 hours)
1007966202	A55-ATGEN-33-3_2H_MGCL2	N/A	987: Atgen-33_2h_MgCl2	biological	N/A	Atgen-33_2h_MgCl2	mock (MgCl2 10 mM ) time after treatment (2 hours)
1007966202	A59-ATGEN-34-3_6H_MGCL2	N/A	988: Atgen-34_6h_MgCl2	biological	N/A	Atgen-34_6h_MgCl2	mock (MgCl2 10 mM ) time after treatment (6 hours)
1007966202	A60-ATGEN-34-4_6H_MGCL2	N/A	988: Atgen-34_6h_MgCl2	biological	N/A	Atgen-34_6h_MgCl2	mock (MgCl2 10 mM ) time after treatment (6 hours)
1007966202	A58-ATGEN-34-2_6H_MGCL2	N/A	988: Atgen-34_6h_MgCl2	biological	N/A	Atgen-34_6h_MgCl2	mock (MgCl2 10 mM ) time after treatment (6 hours)
1007966202	A61-ATGEN-35-1_24H_MGCL2	N/A	989: Atgen-35_24h_MgCl2	biological	N/A	Atgen-35_24h_MgCl2	mock (MgCl2 10 mM ) time after treatment (24 hours)
1007966202	A62-ATGEN-35-2_24H_MGCL2	N/A	989: Atgen-35_24h_MgCl2	biological	N/A	Atgen-35_24h_MgCl2	mock (MgCl2 10 mM ) time after treatment (24 hours)
1007966202	A64-ATGEN-35-4_24H_MGCL2	N/A	989: Atgen-35_24h_MgCl2	biological	N/A	Atgen-35_24h_MgCl2	mock (MgCl2 10 mM ) time after treatment (24 hours)
1008080727	B1-ATGEN 1-1-1	N/A	1468: atgen x-1-1 H2O 1h	biological	N/A	atgen x-1-1 H2O 1h	water time after treatment (1 hours)
1008080727	B15-ATGEN 2-1-1	N/A	1468: atgen x-1-1 H2O 1h	biological	N/A	atgen x-1-1 H2O 1h	water time after treatment (1 hours)
1008080727	B29-ATGEN 3-1-1	N/A	1468: atgen x-1-1 H2O 1h	biological	N/A	atgen x-1-1 H2O 1h	water time after treatment (1 hours)
1008080727	B22-ATGEN 2-1-4	N/A	1469: atgen x-1-4 H2O 4h	biological	N/A	atgen x-1-4 H2O 4h	water time after treatment (4 hours)
1008080727	B36-ATGEN 3-1-4	N/A	1469: atgen x-1-4 H2O 4h	biological	N/A	atgen x-1-4 H2O 4h	water time after treatment (4 hours)
1008080727	B8-ATGEN 1-1-4	N/A	1469: atgen x-1-4 H2O 4h	biological	N/A	atgen x-1-4 H2O 4h	water time after treatment (4 hours)
1008080727	B16-ATGEN 2-2-1	N/A	1470: atgen x-2-1 Mg/Ca 1h	biological	1468	atgen x-2-1 Mg/Ca 1h	CaCl2 + MgCl2 (1mM CaCl2 + 2.5 mM MgCl2 ) time after treatment (1 hours)
1008080727	B2-ATGEN 1-2-1	N/A	1470: atgen x-2-1 Mg/Ca 1h	biological	1468	atgen x-2-1 Mg/Ca 1h	CaCl2 + MgCl2 (1mM CaCl2 + 2.5 mM MgCl2 ) time after treatment (1 hours)
1008080727	B30-ATGEN 3-2-1	N/A	1470: atgen x-2-1 Mg/Ca 1h	biological	1468	atgen x-2-1 Mg/Ca 1h	CaCl2 + MgCl2 (1mM CaCl2 + 2.5 mM MgCl2 ) time after treatment (1 hours)
1008080727	B37-ATGEN 3-2-4	N/A	1471: atgen x-2-4 Mg/Ca 4h	biological	1469	atgen x-2-4 Mg/Ca 4h	CaCl2 + MgCl2 (1mM CaCl2 + 2.5 mM MgCl2 ) time after treatment (4 hours)
1008080727	B23-ATGEN 2-2-4	N/A	1471: atgen x-2-4 Mg/Ca 4h	biological	1469	atgen x-2-4 Mg/Ca 4h	CaCl2 + MgCl2 (1mM CaCl2 + 2.5 mM MgCl2 ) time after treatment (4 hours)
1008080727	B9-ATGEN 1-2-4	N/A	1471: atgen x-2-4 Mg/Ca 4h	biological	1469	atgen x-2-4 Mg/Ca 4h	CaCl2 + MgCl2 (1mM CaCl2 + 2.5 mM MgCl2 ) time after treatment (4 hours)
1008080727	B17-ATGEN 2-3-1	N/A	1472: atgen x-3-1 GST 1h	biological	1468	atgen x-3-1 GST 1h	GST (1 uM ) time after treatment (1 hours)
1008080727	B3-ATGEN 1-3-1	N/A	1472: atgen x-3-1 GST 1h	biological	1468	atgen x-3-1 GST 1h	GST (1 uM ) time after treatment (1 hours)
1008080727	B31-ATGEN 3-3-1	N/A	1472: atgen x-3-1 GST 1h	biological	1468	atgen x-3-1 GST 1h	GST (1 uM ) time after treatment (1 hours)
1008080727	B10-ATGEN 1-3-4	N/A	1473: atgen x-3-4 GST 4h	biological	1469	atgen x-3-4 GST 4h	GST (1 uM ) time after treatment (4 hours)
1008080727	B24-ATGEN 2-3-4	N/A	1473: atgen x-3-4 GST 4h	biological	1469	atgen x-3-4 GST 4h	GST (1 uM ) time after treatment (4 hours)
1008080727	B38-ATGEN 3-3-4	N/A	1473: atgen x-3-4 GST 4h	biological	1469	atgen x-3-4 GST 4h	GST (1 uM ) time after treatment (4 hours)
1008080727	B18-ATGEN 2-4-1	N/A	1474: atgen x-4-1 HrpZ 1h	biological	1468	atgen x-4-1 HrpZ 1h	hairpin Z (10 uM ) time after treatment (1 hours)
1008080727	B32-ATGEN 3-4-1	N/A	1474: atgen x-4-1 HrpZ 1h	biological	1468	atgen x-4-1 HrpZ 1h	hairpin Z (10 uM ) time after treatment (1 hours)
1008080727	B4-ATGEN 1-4-1	N/A	1474: atgen x-4-1 HrpZ 1h	biological	1468	atgen x-4-1 HrpZ 1h	hairpin Z (10 uM ) time after treatment (1 hours)
1008080727	B11-ATGEN 1-4-4	N/A	1475: atgen x-4-4 HrpZ 4h	biological	1469	atgen x-4-4 HrpZ 4h	hairpin Z (10 uM ) time after treatment (4 hours)
1008080727	B25-ATGEN 2-4-4	N/A	1475: atgen x-4-4 HrpZ 4h	biological	1469	atgen x-4-4 HrpZ 4h	hairpin Z (10 uM ) time after treatment (4 hours)
1008080727	B39-ATGEN 3-4-4	N/A	1475: atgen x-4-4 HrpZ 4h	biological	1469	atgen x-4-4 HrpZ 4h	hairpin Z (10 uM ) time after treatment (4 hours)
1008080727	B19-ATGEN 2-5-1	N/A	1476: atgen x-5-1 GST-NPP1 1h	biological	1468	atgen x-5-1 GST-NPP1 1h	GST-Necrosis-inducing Phytophthora Protein 1 (1 uM ) time after treatment (1 hours)
1008080727	B33-ATGEN 3-5-1	N/A	1476: atgen x-5-1 GST-NPP1 1h	biological	1468	atgen x-5-1 GST-NPP1 1h	GST-Necrosis-inducing Phytophthora Protein 1 (1 uM ) time after treatment (1 hours)
1008080727	B5-ATGEN 1-5-1	N/A	1476: atgen x-5-1 GST-NPP1 1h	biological	1468	atgen x-5-1 GST-NPP1 1h	GST-Necrosis-inducing Phytophthora Protein 1 (1 uM ) time after treatment (1 hours)
1008080727	B12-ATGEN 1-5-4	N/A	1477: atgen x-5-4 GST-NPP1 4h	biological	1469	atgen x-5-4 GST-NPP1 4h	GST-Necrosis-inducing Phytophthora Protein 1 (1 uM ) time after treatment (4 hours)
1008080727	B26-ATGEN 2-5-4	N/A	1477: atgen x-5-4 GST-NPP1 4h	biological	1469	atgen x-5-4 GST-NPP1 4h	GST-Necrosis-inducing Phytophthora Protein 1 (1 uM ) time after treatment (4 hours)
1008080727	B40-ATGEN 3-5-4	N/A	1477: atgen x-5-4 GST-NPP1 4h	biological	1469	atgen x-5-4 GST-NPP1 4h	GST-Necrosis-inducing Phytophthora Protein 1 (1 uM ) time after treatment (4 hours)
1008080727	B20-ATGEN 2-6-1	N/A	1478: atgen x-6-1 Flg22 1h	biological	1468	atgen x-6-1 Flg22 1h	flagellin (1 uM ) time after treatment (1 hours)
1008080727	B34-ATGEN 3-6-1	N/A	1478: atgen x-6-1 Flg22 1h	biological	1468	atgen x-6-1 Flg22 1h	flagellin (1 uM ) time after treatment (1 hours)
1008080727	B6-ATGEN 1-6-1	N/A	1478: atgen x-6-1 Flg22 1h	biological	1468	atgen x-6-1 Flg22 1h	flagellin (1 uM ) time after treatment (1 hours)
1008080727	B13-ATGEN 1-6-4	N/A	1479: atgen x-6-4 Flg22 4h	biological	1469	atgen x-6-4 Flg22 4h	flagellin (1 uM ) time after treatment (4 hours)
1008080727	B27-ATGEN 2-6-4	N/A	1479: atgen x-6-4 Flg22 4h	biological	1469	atgen x-6-4 Flg22 4h	flagellin (1 uM ) time after treatment (4 hours)
1008080727	B41-ATGEN 3-6-4	N/A	1479: atgen x-6-4 Flg22 4h	biological	1469	atgen x-6-4 Flg22 4h	flagellin (1 uM ) time after treatment (4 hours)
1008080727	B21-ATGEN 2-7-1	N/A	1480: atgen x-7-1 LPS 1h	biological	1468	atgen x-7-1 LPS 1h	lipopolysaccaride (1 uM ) time after treatment (1 hours)
1008080727	B35-ATGEN 3-7-1	N/A	1480: atgen x-7-1 LPS 1h	biological	1468	atgen x-7-1 LPS 1h	lipopolysaccaride (1 uM ) time after treatment (1 hours)
1008080727	B7-ATGEN 1-7-1	N/A	1480: atgen x-7-1 LPS 1h	biological	1468	atgen x-7-1 LPS 1h	lipopolysaccaride (1 uM ) time after treatment (1 hours)
1008080727	B14-ATGEN 1-7-4	N/A	1481: atgen x-7-4 LPS 4h	biological	1469	atgen x-7-4 LPS 4h	lipopolysaccaride (1 uM ) time after treatment (4 hours)
1008080727	B28-ATGEN 2-7-4	N/A	1481: atgen x-7-4 LPS 4h	biological	1469	atgen x-7-4 LPS 4h	lipopolysaccaride (1 uM ) time after treatment (4 hours)
1008080727	B42-ATGEN 3-7-4	N/A	1481: atgen x-7-4 LPS 4h	biological	1469	atgen x-7-4 LPS 4h	lipopolysaccaride (1 uM ) time after treatment (4 hours)
1007966021	C1-ATGEN-1-C-6	N/A	908: atgenx-C-6	biological	N/A	atgenx-C-6	water time after treatment (6 hours)
1007966021	C2-ATGEN-2-C-6	N/A	908: atgenx-C-6	biological	N/A	atgenx-C-6	water time after treatment (6 hours)
1007966021	C3-ATGEN-4-C-6	N/A	908: atgenx-C-6	biological	N/A	atgenx-C-6	water time after treatment (6 hours)
1007966021	C4-ATGEN-1-C-12	N/A	909: atgenx-C-12	biological	N/A	atgenx-C-12	water time after treatment (12 hours)
1007966021	C5-ATGEN-2-C-12	N/A	909: atgenx-C-12	biological	N/A	atgenx-C-12	water time after treatment (12 hours)
1007966021	C6-ATGEN-3-C-12	N/A	909: atgenx-C-12	biological	N/A	atgenx-C-12	water time after treatment (12 hours)
1007966021	C7-ATGEN-1-C-24	N/A	910: atgenx-C-24	biological	N/A	atgenx-C-24	water time after treatment (24 hours)
1007966021	C8-ATGEN-2-C-24	N/A	910: atgenx-C-24	biological	N/A	atgenx-C-24	water time after treatment (24 hours)
1007966021	C9-ATGEN-3-C-24	N/A	910: atgenx-C-24	biological	N/A	atgenx-C-24	water time after treatment (24 hours)
1007966021	C10-ATGEN-1-PI-6	N/A	911: atgenx-Pi-6	biological	908	atgenx-Pi-6	Phytophthora infestans (10^6 spores/ml ) time after treatment (6 hours)
1007966021	C11-ATGEN-2-PI-6	N/A	911: atgenx-Pi-6	biological	908	atgenx-Pi-6	Phytophthora infestans (10^6 spores/ml ) time after treatment (6 hours)
1007966021	C12-ATGEN-3-PI-6	N/A	911: atgenx-Pi-6	biological	908	atgenx-Pi-6	Phytophthora infestans (10^6 spores/ml ) time after treatment (6 hours)
1007966021	C13-ATGEN-1-PI-12	N/A	912: atgenx-Pi-12	biological	909	atgenx-Pi-12	Phytophthora infestans (10^6 spores/ml ) time after treatment (12 hours)
1007966021	C15-ATGEN-3-PI-12	N/A	912: atgenx-Pi-12	biological	909	atgenx-Pi-12	Phytophthora infestans (10^6 spores/ml ) time after treatment (12 hours)
1007966021	C14-ATGEN-2-PI-12	N/A	912: atgenx-Pi-12	biological	909	atgenx-Pi-12	Phytophthora infestans (10^6 spores/ml ) time after treatment (12 hours)
1007966021	C16-ATGEN-1-PI-24	N/A	913: atgenx-Pi-24	biological	910	atgenx-Pi-24	Phytophthora infestans (10^6 spores/ml ) time after treatment (12 hours)
1007966021	C17-ATGEN-2-PI-24	N/A	913: atgenx-Pi-24	biological	910	atgenx-Pi-24	Phytophthora infestans (10^6 spores/ml ) time after treatment (12 hours)
1007966021	C18-ATGEN-3-PI-24	N/A	913: atgenx-Pi-24	biological	910	atgenx-Pi-24	Phytophthora infestans (10^6 spores/ml ) time after treatment (12 hours)
1008031468	JD AT+EO COL WT 02D INFECTED	N/A	1430: col wt 02d infected	biological	1429	col wt 02d infected	Erysiphe orontii time after treatment (2 days)
1008031468	JD AT+EO COL WT EXP2 02D INFECTED	N/A	1430: col wt 02d infected	biological	1429	col wt 02d infected	Erysiphe orontii time after treatment (2 days)
1008031468	JD AT+EO TIME EXP3 EO INF 2D	N/A	1430: col wt 02d infected	biological	1429	col wt 02d infected	Erysiphe orontii time after treatment (2 days)
1008031468	JD AT+EO COL WT 03D UNINFECTED	N/A	1431: col wt 03d uninfected	biological	N/A	col wt 03d uninfected	mock time after treatment (3 days)
1008031468	JD AT+EO COL WT EXP2 03D UNINFECTED	N/A	1431: col wt 03d uninfected	biological	N/A	col wt 03d uninfected	mock time after treatment (3 days)
1008031468	JD AT+EO TIME EXP3 UNINF 3D	N/A	1431: col wt 03d uninfected	biological	N/A	col wt 03d uninfected	mock time after treatment (3 days)
1008031468	JD AT+EO COL WT 03D INFECTED	N/A	1432: col wt 03d infected	biological	1431	col wt 03d infected	Erysiphe orontii time after treatment (3 days)
1008031468	JD AT+EO COL WT EXP2 03D INFECTED	N/A	1432: col wt 03d infected	biological	1431	col wt 03d infected	Erysiphe orontii time after treatment (3 days)
1008031468	JD AT+EO TIME EXP3 EO INF 3D	N/A	1432: col wt 03d infected	biological	1431	col wt 03d infected	Erysiphe orontii time after treatment (3 days)
1008031468	JD AT+EO COL WT 04D UNINFECTED	N/A	1433: col wt 04d uninfected	biological	N/A	col wt 04d uninfected	mock time after treatment (4 days)
1008031468	JD AT+EO COL WT EXP2 04D UNINFECTED	N/A	1433: col wt 04d uninfected	biological	N/A	col wt 04d uninfected	mock time after treatment (4 days)
1008031468	JD AT+EO TIME EXP3 UNINF 4D	N/A	1433: col wt 04d uninfected	biological	N/A	col wt 04d uninfected	mock time after treatment (4 days)
1008031468	JD AT+EO COL WT 04D INFECTED	N/A	1434: col wt 04d infected	biological	1433	col wt 04d infected	Erysiphe orontii time after treatment (4 days)
1008031468	JD AT+EO COL WT EXP2 04D INFECTED	N/A	1434: col wt 04d infected	biological	1433	col wt 04d infected	Erysiphe orontii time after treatment (4 days)
1008031468	JD AT+EO TIME EXP3 EO INF 4D	N/A	1434: col wt 04d infected	biological	1433	col wt 04d infected	Erysiphe orontii time after treatment (4 days)
1008031468	JD AT+EO COL WT 05D UNINFECTED	N/A	1435: col wt 05d uninfected	biological	N/A	col wt 05d uninfected	mock time after treatment (5 days)
1008031468	JD AT+EO COL WT EXP2 05D UNINFECTED	N/A	1435: col wt 05d uninfected	biological	N/A	col wt 05d uninfected	mock time after treatment (5 days)
1008031468	JD AT+EO TIME EXP3 UNINF 5D	N/A	1435: col wt 05d uninfected	biological	N/A	col wt 05d uninfected	mock time after treatment (5 days)
1008031468	JD AT+EO COL WT 05D INFECTED	N/A	1436: col wt 05d infected	biological	1435	col wt 05d infected	Erysiphe orontii time after treatment (5 days)
1008031468	JD AT+EO COL WT EXP2 05D INFECTED	N/A	1436: col wt 05d infected	biological	1435	col wt 05d infected	Erysiphe orontii time after treatment (5 days)
1008031468	JD AT+EO TIME EXP3 EO INF 5D	N/A	1436: col wt 05d infected	biological	1435	col wt 05d infected	Erysiphe orontii time after treatment (5 days)
1008031468	JD AT+EO COL WT 06H UNINFECTED	N/A	1421: col wt 06h uninfected	biological	N/A	col wt 06h uninfected	mock time after treatment (6 hours)
1008031468	JD AT+EO COL WT EXP2 06H UNINFECTED	N/A	1421: col wt 06h uninfected	biological	N/A	col wt 06h uninfected	mock time after treatment (6 hours)
1008031468	JD AT+EO TIME EXP3 UNINF 6H	N/A	1421: col wt 06h uninfected	biological	N/A	col wt 06h uninfected	mock time after treatment (6 hours)
1008031468	JD AT+EO COL WT 06H INFECTED	N/A	1422: col wt 06h infected	biological	1421	col wt 06h infected	Erysiphe orontii time after treatment (6 hours)
1008031468	JD AT+EO COL WT EXP2 06H INFECTED	N/A	1422: col wt 06h infected	biological	1421	col wt 06h infected	Erysiphe orontii time after treatment (6 hours)
1008031468	JD AT+EO TIME EXP3 EO INF 6H	N/A	1422: col wt 06h infected	biological	1421	col wt 06h infected	Erysiphe orontii time after treatment (6 hours)
1008031468	JD AT+EO COL WT 12H UNINFECTED	N/A	1423: col wt 12h uninfected	biological	N/A	col wt 12h uninfected	mock time after treatment (12 hours)
1008031468	JD AT+EO COL WT EXP2 12H UNINFECTED	N/A	1423: col wt 12h uninfected	biological	N/A	col wt 12h uninfected	mock time after treatment (12 hours)
1008031468	JD AT+EO TIME EXP3 UNINF 12H	N/A	1423: col wt 12h uninfected	biological	N/A	col wt 12h uninfected	mock time after treatment (12 hours)
1008031468	JD AT+EO COL WT 12H INFECTED	N/A	1424: col wt 12h infected	biological	1423	col wt 12h infected	Erysiphe orontii time after treatment (12 hours)
1008031468	JD AT+EO COL WT EXP2 12H INFECTED	N/A	1424: col wt 12h infected	biological	1423	col wt 12h infected	Erysiphe orontii time after treatment (12 hours)
1008031468	JD AT+EO TIME EXP3 EO INF 12H	N/A	1424: col wt 12h infected	biological	1423	col wt 12h infected	Erysiphe orontii time after treatment (12 hours)
1008031468	JD AT+EO COL WT 18H UNINFECTED	N/A	1425: col wt 18h uninfected	biological	N/A	col wt 18h uninfected	mock time after treatment (18 hours)
1008031468	JD AT+EO COL WT EXP2 18H UNINFECTED	N/A	1425: col wt 18h uninfected	biological	N/A	col wt 18h uninfected	mock time after treatment (18 hours)
1008031468	JD AT+EO TIME EXP3 UNINF 18H	N/A	1425: col wt 18h uninfected	biological	N/A	col wt 18h uninfected	mock time after treatment (18 hours)
1008031468	JD AT+EO COL WT 18H INFECTED	N/A	1426: col wt 18h infected	biological	1425	col wt 18h infected	Erysiphe orontii time after treatment (18 hours)
1008031468	JD AT+EO COL WT EXP2 18H INFECTED	N/A	1426: col wt 18h infected	biological	1425	col wt 18h infected	Erysiphe orontii time after treatment (18 hours)
1008031468	JD AT+EO TIME EXP3 EO INF 18H	N/A	1426: col wt 18h infected	biological	1425	col wt 18h infected	Erysiphe orontii time after treatment (18 hours)
1008031468	JD AT+EO COL WT 24H UNINFECTED	N/A	1427: col wt 24h uninfected	biological	N/A	col wt 24h uninfected	mock time after treatment (24 hours)
1008031468	JD AT+EO COL WT EXP2 24H UNINFECTED	N/A	1427: col wt 24h uninfected	biological	N/A	col wt 24h uninfected	mock time after treatment (24 hours)
1008031468	JD AT+EO TIME EXP3 UNINF 24H	N/A	1427: col wt 24h uninfected	biological	N/A	col wt 24h uninfected	mock time after treatment (24 hours)
1008031468	JD AT+EO COL WT 24H INFECTED	N/A	1428: col wt 24h infected	biological	1427	col wt 24h infected	Erysiphe orontii time after treatment (24 hours)
1008031468	JD AT+EO COL WT EXP2 24H INFECTED	N/A	1428: col wt 24h infected	biological	1427	col wt 24h infected	Erysiphe orontii time after treatment (24 hours)
1008031468	JD AT+EO TIME EXP3 EO INF 24H	N/A	1428: col wt 24h infected	biological	1427	col wt 24h infected	Erysiphe orontii time after treatment (24 hours)
1008031468	JD AT+EO COL WT 02D UNINFECTED	N/A	1429: col wt 02d uninfected	biological	N/A	col wt 02d uninfected	mock time after treatment (2 days)
1008031468	JD AT+EO COL WT EXP2 02D UNINFECTED	N/A	1429: col wt 02d uninfected	biological	N/A	col wt 02d uninfected	mock time after treatment (2 days)
1008031468	JD AT+EO TIME EXP3 UNINF 2D	N/A	1429: col wt 02d uninfected	biological	N/A	col wt 02d uninfected	mock time after treatment (2 days)
1007967417	CT181-1	N/A	1398: Ct18	biological	N/A	Ct18	potato dextrose broth time after treatment (18 hours)
1007967417	CT181-2	N/A	1398: Ct18	biological	N/A	Ct18	potato dextrose broth time after treatment (18 hours)
1007967417	CT182-1	N/A	1398: Ct18	biological	N/A	Ct18	potato dextrose broth time after treatment (18 hours)
1007967417	BC181-1	N/A	1399: Bc18	biological	1398	Bc18	Botrytis cinerea (5X10^5 spores/ml ) time after treatment (18 hours)
1007967417	BC182-1	N/A	1399: Bc18	biological	1398	Bc18	Botrytis cinerea (5X10^5 spores/ml ) time after treatment (18 hours)
1007967417	BC181-2	N/A	1399: Bc18	biological	1398	Bc18	Botrytis cinerea (5X10^5 spores/ml ) time after treatment (18 hours)
1007967417	CT481-1	N/A	1400: Ct48	biological	N/A	Ct48	potato dextrose broth time after treatment (48 hours)
1007967417	CT482-1	N/A	1400: Ct48	biological	N/A	Ct48	potato dextrose broth time after treatment (48 hours)
1007967417	CT482-2	N/A	1400: Ct48	biological	N/A	Ct48	potato dextrose broth time after treatment (48 hours)
1007967417	BC481-1	N/A	1401: Bc48	biological	1400	Bc48	Botrytis cinerea (5X10^5 spores/ml ) time after treatment (48 hours)
1007967417	BC482-1	N/A	1401: Bc48	biological	1400	Bc48	Botrytis cinerea (5X10^5 spores/ml ) time after treatment (48 hours)
1007967417	BC482-2	N/A	1401: Bc48	biological	1400	Bc48	Botrytis cinerea (5X10^5 spores/ml ) time after treatment (48 hours)
1006710873	ATGE_1_A	N/A	469: ATGE_1	biological	N/A	Col-0_cotyl	Col-0 age (7 days ) cotyledon
1006710873	ATGE_1_B	N/A	469: ATGE_1	biological	N/A	Col-0_cotyl	Col-0 age (7 days ) cotyledon
1006710873	ATGE_1_C	N/A	469: ATGE_1	biological	N/A	Col-0_cotyl	Col-0 age (7 days ) cotyledon
1006710873	ATGE_2_A	N/A	470: ATGE_2	biological	N/A	Col-0_hyp	Col-0 age (7 days ) hypocotyl
1006710873	ATGE_2_B	N/A	470: ATGE_2	biological	N/A	Col-0_hyp	Col-0 age (7 days ) hypocotyl
1006710873	ATGE_2_C	N/A	470: ATGE_2	biological	N/A	Col-0_hyp	Col-0 age (7 days ) hypocotyl
1006710873	ATGE_3_A	N/A	471: ATGE_3	biological	N/A	Col-0_root7	Col-0 age (7 days ) root
1006710873	ATGE_3_B	N/A	471: ATGE_3	biological	N/A	Col-0_root7	Col-0 age (7 days ) root
1006710873	ATGE_3_C	N/A	471: ATGE_3	biological	N/A	Col-0_root7	Col-0 age (7 days ) root
1006710873	ATGE_4_A	N/A	472: ATGE_4	biological	N/A	Col-0_veg_leaf	Col-0 age (7 days ) leaf shoot apex
1006710873	ATGE_4_B	N/A	472: ATGE_4	biological	N/A	Col-0_veg_leaf	Col-0 age (7 days ) leaf shoot apex
1006710873	ATGE_4_C	N/A	472: ATGE_4	biological	N/A	Col-0_veg_leaf	Col-0 age (7 days ) leaf shoot apex
1006710873	ATGE_5_A	N/A	473: ATGE_5	biological	N/A	Col-0_leaf_1-2	Col-0 age (7 days ) leaf
1006710873	ATGE_5_B	N/A	473: ATGE_5	biological	N/A	Col-0_leaf_1-2	Col-0 age (7 days ) leaf
1006710873	ATGE_5_C	N/A	473: ATGE_5	biological	N/A	Col-0_leaf_1-2	Col-0 age (7 days ) leaf
1006710873	ATGE_6_A	N/A	474: ATGE_6	biological	N/A	Col-0_shoot_veg	Col-0 age (7 days ) shoot shoot apex
1006710873	ATGE_6_B	N/A	474: ATGE_6	biological	N/A	Col-0_shoot_veg	Col-0 age (7 days ) shoot shoot apex
1006710873	ATGE_6_C	N/A	474: ATGE_6	biological	N/A	Col-0_shoot_veg	Col-0 age (7 days ) shoot shoot apex
1006710873	ATGE_7_A2	N/A	475: ATGE_7	biological	N/A	Col-0_seedl_green	Col-0 age (7 days ) shoot
1006710873	ATGE_7_B2	N/A	475: ATGE_7	biological	N/A	Col-0_seedl_green	Col-0 age (7 days ) shoot
1006710873	ATGE_7_C2	N/A	475: ATGE_7	biological	N/A	Col-0_seedl_green	Col-0 age (7 days ) shoot
1006710873	ATGE_8_A	N/A	476: ATGE_8	biological	N/A	Col-0_shoot_trans	Col-0 age (14 days ) inflorescence shoot
1006710873	ATGE_8_B	N/A	476: ATGE_8	biological	N/A	Col-0_shoot_trans	Col-0 age (14 days ) inflorescence shoot
1006710873	ATGE_8_C	N/A	476: ATGE_8	biological	N/A	Col-0_shoot_trans	Col-0 age (14 days ) inflorescence shoot
1006710873	ATGE_9_A	N/A	477: ATGE_9	biological	N/A	Col-0_root17	Col-0 age (17 days ) root
1006710873	ATGE_9_B	N/A	477: ATGE_9	biological	N/A	Col-0_root17	Col-0 age (17 days ) root
1006710873	ATGE_9_C	N/A	477: ATGE_9	biological	N/A	Col-0_root17	Col-0 age (17 days ) root
1006710873	ATGE_10_A	N/A	478: ATGE_10	biological	N/A	Col-0_roset4_1l	Col-0 age (10 days ) young leaf
1006710873	ATGE_10_B	N/A	478: ATGE_10	biological	N/A	Col-0_roset4_1l	Col-0 age (10 days ) young leaf
1006710873	ATGE_10_C	N/A	478: ATGE_10	biological	N/A	Col-0_roset4_1l	Col-0 age (10 days ) young leaf
1006710873	ATGE_11_A	N/A	479: ATGE_11	biological	N/A	gl1T_roset4_1l	SALK_039478 age (10 days ) young leaf
1006710873	ATGE_11_B	N/A	479: ATGE_11	biological	N/A	gl1T_roset4_1l	SALK_039478 age (10 days ) young leaf
1006710873	ATGE_11_C	N/A	479: ATGE_11	biological	N/A	gl1T_roset4_1l	SALK_039478 age (10 days ) young leaf
1006710873	ATGE_12_A	N/A	480: ATGE_12	biological	N/A	Col-0_roset2	Col-0 age (17 days ) mature leaf
1006710873	ATGE_12_B	N/A	480: ATGE_12	biological	N/A	Col-0_roset2	Col-0 age (17 days ) mature leaf
1006710873	ATGE_12_C	N/A	480: ATGE_12	biological	N/A	Col-0_roset2	Col-0 age (17 days ) mature leaf
1006710873	ATGE_13_A	N/A	481: ATGE_13	biological	N/A	Col-0_roset4	Col-0 age (17 days ) mature leaf
1006710873	ATGE_13_B	N/A	481: ATGE_13	biological	N/A	Col-0_roset4	Col-0 age (17 days ) mature leaf
1006710873	ATGE_13_C	N/A	481: ATGE_13	biological	N/A	Col-0_roset4	Col-0 age (17 days ) mature leaf
1006710873	ATGE_14_A	N/A	482: ATGE_14	biological	N/A	Col-0_roset6	Col-0 age (17 days ) mature leaf
1006710873	ATGE_14_B	N/A	482: ATGE_14	biological	N/A	Col-0_roset6	Col-0 age (17 days ) mature leaf
1006710873	ATGE_14_C	N/A	482: ATGE_14	biological	N/A	Col-0_roset6	Col-0 age (17 days ) mature leaf
1006710873	ATGE_15_A	N/A	483: ATGE_15	biological	N/A	Col-0_roset8	Col-0 age (17 days ) young leaf
1006710873	ATGE_15_B	N/A	483: ATGE_15	biological	N/A	Col-0_roset8	Col-0 age (17 days ) young leaf
1006710873	ATGE_15_C	N/A	483: ATGE_15	biological	N/A	Col-0_roset8	Col-0 age (17 days ) young leaf
1006710873	ATGE_16_A	N/A	484: ATGE_16	biological	N/A	Col-0_roset10	Col-0 age (17 days ) young leaf
1006710873	ATGE_16_B	N/A	484: ATGE_16	biological	N/A	Col-0_roset10	Col-0 age (17 days ) young leaf
1006710873	ATGE_16_C	N/A	484: ATGE_16	biological	N/A	Col-0_roset10	Col-0 age (17 days ) young leaf
1006710873	ATGE_17_A	N/A	485: ATGE_17	biological	N/A	Col-0_roset12	Col-0 age (17 days ) young leaf
1006710873	ATGE_17_B	N/A	485: ATGE_17	biological	N/A	Col-0_roset12	Col-0 age (17 days ) young leaf
1006710873	ATGE_17_C	N/A	485: ATGE_17	biological	N/A	Col-0_roset12	Col-0 age (17 days ) young leaf
1006710873	ATGE_18_A	N/A	486: ATGE_18	biological	N/A	gl1T_rosett12	SALK_039478 age (17 days ) young leaf
1006710873	ATGE_18_B	N/A	486: ATGE_18	biological	N/A	gl1T_rosett12	SALK_039478 age (17 days ) young leaf
1006710873	ATGE_18_C	N/A	486: ATGE_18	biological	N/A	gl1T_rosett12	SALK_039478 age (17 days ) young leaf
1006710873	ATGE_19_A	N/A	487: ATGE_19	biological	N/A	Col-0_lf7_petio	Col-0 age (17 days ) petiole
1006710873	ATGE_19_B	N/A	487: ATGE_19	biological	N/A	Col-0_lf7_petio	Col-0 age (17 days ) petiole
1006710873	ATGE_19_C	N/A	487: ATGE_19	biological	N/A	Col-0_lf7_petio	Col-0 age (17 days ) petiole
1006710873	ATGE_20_A	N/A	488: ATGE_20	biological	N/A	Col-0_lf7_prox	Col-0 age (17 days ) young leaf
1006710873	ATGE_20_B	N/A	488: ATGE_20	biological	N/A	Col-0_lf7_prox	Col-0 age (17 days ) young leaf
1006710873	ATGE_20_C	N/A	488: ATGE_20	biological	N/A	Col-0_lf7_prox	Col-0 age (17 days ) young leaf
1006710873	ATGE_21_A	N/A	489: ATGE_21	biological	N/A	Col-0_lf7_distal	Col-0 age (17 days ) young leaf
1006710873	ATGE_21_B	N/A	489: ATGE_21	biological	N/A	Col-0_lf7_distal	Col-0 age (17 days ) young leaf
1006710873	ATGE_21_C	N/A	489: ATGE_21	biological	N/A	Col-0_lf7_distal	Col-0 age (17 days ) young leaf
1006710873	ATGE_22_A	N/A	490: ATGE_22	biological	N/A	Col-0_whole21d	Col-0 age (21 days ) whole plant
1006710873	ATGE_22_B	N/A	490: ATGE_22	biological	N/A	Col-0_whole21d	Col-0 age (21 days ) whole plant
1006710873	ATGE_22_C	N/A	490: ATGE_22	biological	N/A	Col-0_whole21d	Col-0 age (21 days ) whole plant
1006710873	ATGE_23_A	N/A	491: ATGE_23	biological	N/A	Col-0_whole22d	Col-0 age (22 days ) whole plant
1006710873	ATGE_23_B	N/A	491: ATGE_23	biological	N/A	Col-0_whole22d	Col-0 age (22 days ) whole plant
1006710873	ATGE_23_C	N/A	491: ATGE_23	biological	N/A	Col-0_whole22d	Col-0 age (22 days ) whole plant
1006710873	ATGE_24_A	N/A	492: ATGE_24	biological	N/A	Col-0_whole23d	Col-0 age (23 days ) whole plant
1006710873	ATGE_24_B	N/A	492: ATGE_24	biological	N/A	Col-0_whole23d	Col-0 age (23 days ) whole plant
1006710873	ATGE_24_C	N/A	492: ATGE_24	biological	N/A	Col-0_whole23d	Col-0 age (23 days ) whole plant
1006710873	ATGE_25_A	N/A	493: ATGE_25	biological	N/A	Col-0_senescent	Col-0 age (35 days ) senescence leaf
1006710873	ATGE_25_B	N/A	493: ATGE_25	biological	N/A	Col-0_senescent	Col-0 age (35 days ) senescence leaf
1006710873	ATGE_25_C	N/A	493: ATGE_25	biological	N/A	Col-0_senescent	Col-0 age (35 days ) senescence leaf
1006710873	ATGE_26_A	N/A	494: ATGE_26	biological	N/A	Col-0_cauline	Col-0 age (21+ days ) cauline leaf
1006710873	ATGE_26_B	N/A	494: ATGE_26	biological	N/A	Col-0_cauline	Col-0 age (21+ days ) cauline leaf
1006710873	ATGE_26_C	N/A	494: ATGE_26	biological	N/A	Col-0_cauline	Col-0 age (21+ days ) cauline leaf
1006710873	ATGE_27_A	N/A	495: ATGE_27	biological	N/A	Col-0_stem_2nd	Col-0 age (21+ days ) internode shoot
1006710873	ATGE_27_B	N/A	495: ATGE_27	biological	N/A	Col-0_stem_2nd	Col-0 age (21+ days ) internode shoot
1006710873	ATGE_27_C	N/A	495: ATGE_27	biological	N/A	Col-0_stem_2nd	Col-0 age (21+ days ) internode shoot
1006710873	ATGE_28_A2	N/A	496: ATGE_28	biological	N/A	Col-0_stem_1st	Col-0 age (21+ days ) node shoot
1006710873	ATGE_28_B2	N/A	496: ATGE_28	biological	N/A	Col-0_stem_1st	Col-0 age (21+ days ) node shoot
1006710873	ATGE_28_C2	N/A	496: ATGE_28	biological	N/A	Col-0_stem_1st	Col-0 age (21+ days ) node shoot
1006710873	ATGE_29_A2	N/A	497: ATGE_29	biological	N/A	Col-0_inflo	Col-0 age (21 days ) inflorescence stage 1-6 flower
1006710873	ATGE_29_B2	N/A	497: ATGE_29	biological	N/A	Col-0_inflo	Col-0 age (21 days ) inflorescence stage 1-6 flower
1006710873	ATGE_29_C2	N/A	497: ATGE_29	biological	N/A	Col-0_inflo	Col-0 age (21 days ) inflorescence stage 1-6 flower
1006710873	ATGE_31_A2	N/A	498: ATGE_31	biological	N/A	Col-0_flow9	Col-0 age (21+ days ) stage 9 flower
1006710873	ATGE_31_B2	N/A	498: ATGE_31	biological	N/A	Col-0_flow9	Col-0 age (21+ days ) stage 9 flower
1006710873	ATGE_31_C2	N/A	498: ATGE_31	biological	N/A	Col-0_flow9	Col-0 age (21+ days ) stage 9 flower
1006710873	ATGE_32_A2	N/A	499: ATGE_32	biological	N/A	Col-0_flow10/11	Col-0 age (21+ days ) stage 10-11 flower
1006710873	ATGE_32_B2	N/A	499: ATGE_32	biological	N/A	Col-0_flow10/11	Col-0 age (21+ days ) stage 10-11 flower
1006710873	ATGE_32_C2	N/A	499: ATGE_32	biological	N/A	Col-0_flow10/11	Col-0 age (21+ days ) stage 10-11 flower
1006710873	ATGE_33_B	N/A	500: ATGE_33	biological	N/A	Col-0_flow12	Col-0 age (21+ days ) stage 12 flower
1006710873	ATGE_33_C	N/A	500: ATGE_33	biological	N/A	Col-0_flow12	Col-0 age (21+ days ) stage 12 flower
1006710873	ATGE_33_A	N/A	500: ATGE_33	biological	N/A	Col-0_flow12	Col-0 age (21+ days ) stage 12 flower
1006710873	ATGE_34_A	N/A	501: ATGE_34	biological	N/A	Col-0_flow12_sepal	Col-0 age (21+ days ) sepal
1006710873	ATGE_34_B	N/A	501: ATGE_34	biological	N/A	Col-0_flow12_sepal	Col-0 age (21+ days ) sepal
1006710873	ATGE_34_C	N/A	501: ATGE_34	biological	N/A	Col-0_flow12_sepal	Col-0 age (21+ days ) sepal
1006710873	ATGE_35_A	N/A	502: ATGE_35	biological	N/A	Col-0_flow12_petal	Col-0 age (21+ days ) petal
1006710873	ATGE_35_B	N/A	502: ATGE_35	biological	N/A	Col-0_flow12_petal	Col-0 age (21+ days ) petal
1006710873	ATGE_35_C	N/A	502: ATGE_35	biological	N/A	Col-0_flow12_petal	Col-0 age (21+ days ) petal
1006710873	ATGE_36_A	N/A	503: ATGE_36	biological	N/A	Col-0_flow12_stam	Col-0 age (21+ days ) stamen
1006710873	ATGE_36_B	N/A	503: ATGE_36	biological	N/A	Col-0_flow12_stam	Col-0 age (21+ days ) stamen
1006710873	ATGE_36_C	N/A	503: ATGE_36	biological	N/A	Col-0_flow12_stam	Col-0 age (21+ days ) stamen
1006710873	ATGE_37_A	N/A	504: ATGE_37	biological	N/A	Col-0_flow12_carp	Col-0 age (21+ days ) carpel
1006710873	ATGE_37_B	N/A	504: ATGE_37	biological	N/A	Col-0_flow12_carp	Col-0 age (21+ days ) carpel
1006710873	ATGE_37_C	N/A	504: ATGE_37	biological	N/A	Col-0_flow12_carp	Col-0 age (21+ days ) carpel
1006710873	ATGE_39_A	N/A	505: ATGE_39	biological	N/A	Col-0_flow15	Col-0 age (21+ days ) stage 15 flower
1006710873	ATGE_39_B	N/A	505: ATGE_39	biological	N/A	Col-0_flow15	Col-0 age (21+ days ) stage 15 flower
1006710873	ATGE_39_C	N/A	505: ATGE_39	biological	N/A	Col-0_flow15	Col-0 age (21+ days ) stage 15 flower
1006710873	ATGE_40_B	N/A	506: ATGE_40	biological	N/A	Col-0_flow15_pedi	Col-0 age (21+ days ) pedicel stage 15 flower
1006710873	ATGE_40_C	N/A	506: ATGE_40	biological	N/A	Col-0_flow15_pedi	Col-0 age (21+ days ) pedicel stage 15 flower
1006710873	ATGE_40_A	N/A	506: ATGE_40	biological	N/A	Col-0_flow15_pedi	Col-0 age (21+ days ) pedicel stage 15 flower
1006710873	ATGE_41_A	N/A	507: ATGE_41	biological	N/A	Col-0_flow15_sepal	Col-0 age (21+ days ) sepal stage 15 flower
1006710873	ATGE_41_B	N/A	507: ATGE_41	biological	N/A	Col-0_flow15_sepal	Col-0 age (21+ days ) sepal stage 15 flower
1006710873	ATGE_41_C	N/A	507: ATGE_41	biological	N/A	Col-0_flow15_sepal	Col-0 age (21+ days ) sepal stage 15 flower
1006710873	ATGE_42_B	N/A	508: ATGE_42	biological	N/A	Col-0_flow15_petal	Col-0 age (21+ days ) petal stage 15 flower
1006710873	ATGE_42_C	N/A	508: ATGE_42	biological	N/A	Col-0_flow15_petal	Col-0 age (21+ days ) petal stage 15 flower
1006710873	ATGE_42_D	N/A	508: ATGE_42	biological	N/A	Col-0_flow15_petal	Col-0 age (21+ days ) petal stage 15 flower
1006710873	ATGE_43_A	N/A	509: ATGE_43	biological	N/A	Col-0_flow15_stam	Col-0 age (21+ days ) stage 15 flower stamen
1006710873	ATGE_43_B	N/A	509: ATGE_43	biological	N/A	Col-0_flow15_stam	Col-0 age (21+ days ) stage 15 flower stamen
1006710873	ATGE_43_C	N/A	509: ATGE_43	biological	N/A	Col-0_flow15_stam	Col-0 age (21+ days ) stage 15 flower stamen
1006710873	ATGE_45_A	N/A	510: ATGE_45	biological	N/A	Col-0_flow15_carp	Col-0 age (21+ days ) carpel stage 15 flower
1006710873	ATGE_45_B	N/A	510: ATGE_45	biological	N/A	Col-0_flow15_carp	Col-0 age (21+ days ) carpel stage 15 flower
1006710873	ATGE_45_C	N/A	510: ATGE_45	biological	N/A	Col-0_flow15_carp	Col-0 age (21+ days ) carpel stage 15 flower
1006710873	ATGE_46_A	N/A	511: ATGE_46	biological	N/A	clv3-7_inflor	clv3-7 age (21+ days ) stage 1-6 flower
1006710873	ATGE_46_B	N/A	511: ATGE_46	biological	N/A	clv3-7_inflor	clv3-7 age (21+ days ) stage 1-6 flower
1006710873	ATGE_46_C	N/A	511: ATGE_46	biological	N/A	clv3-7_inflor	clv3-7 age (21+ days ) stage 1-6 flower
1006710873	ATGE_47_B	N/A	512: ATGE_47	biological	N/A	lfy-12_inflor	lfy-12 age (21+ days ) stage 1-7 flower
1006710873	ATGE_47_C	N/A	512: ATGE_47	biological	N/A	lfy-12_inflor	lfy-12 age (21+ days ) stage 1-7 flower
1006710873	ATGE_47_A	N/A	512: ATGE_47	biological	N/A	lfy-12_inflor	lfy-12 age (21+ days ) stage 1-7 flower
1006710873	ATGE_48_A	N/A	513: ATGE_48	biological	N/A	ap1-15_inflor	ap1-15 age (21+ days ) stage 1-8 flower
1006710873	ATGE_48_B	N/A	513: ATGE_48	biological	N/A	ap1-15_inflor	ap1-15 age (21+ days ) stage 1-8 flower
1006710873	ATGE_48_C	N/A	513: ATGE_48	biological	N/A	ap1-15_inflor	ap1-15 age (21+ days ) stage 1-8 flower
1006710873	ATGE_49_A	N/A	514: ATGE_49	biological	N/A	ap2-6_inflor	ap2-6 age (21+ days ) stage 1-9 flower
1006710873	ATGE_49_B	N/A	514: ATGE_49	biological	N/A	ap2-6_inflor	ap2-6 age (21+ days ) stage 1-9 flower
1006710873	ATGE_49_C	N/A	514: ATGE_49	biological	N/A	ap2-6_inflor	ap2-6 age (21+ days ) stage 1-9 flower
1006710873	ATGE_50_A	N/A	515: ATGE_50	biological	N/A	ap3-6_inflor	ap3-6 age (21+ days ) stage 1-10 flower
1006710873	ATGE_50_B	N/A	515: ATGE_50	biological	N/A	ap3-6_inflor	ap3-6 age (21+ days ) stage 1-10 flower
1006710873	ATGE_50_C	N/A	515: ATGE_50	biological	N/A	ap3-6_inflor	ap3-6 age (21+ days ) stage 1-10 flower
1006710873	ATGE_51_A	N/A	516: ATGE_51	biological	N/A	ag-12_inflor	SALK_014999 age (21+ days ) stage 1-11 flower
1006710873	ATGE_51_B	N/A	516: ATGE_51	biological	N/A	ag-12_inflor	SALK_014999 age (21+ days ) stage 1-11 flower
1006710873	ATGE_51_C	N/A	516: ATGE_51	biological	N/A	ag-12_inflor	SALK_014999 age (21+ days ) stage 1-11 flower
1006710873	ATGE_52_A	N/A	517: ATGE_52	biological	N/A	ufo-1_inflor	ufo-1 age (21+ days ) stage 1-12 flower
1006710873	ATGE_52_B	N/A	517: ATGE_52	biological	N/A	ufo-1_inflor	ufo-1 age (21+ days ) stage 1-12 flower
1006710873	ATGE_52_C	N/A	517: ATGE_52	biological	N/A	ufo-1_inflor	ufo-1 age (21+ days ) stage 1-12 flower
1006710873	ATGE_53_B	N/A	518: ATGE_53	biological	N/A	clv3-7_flow12	clv3-7 age (21+ days ) stage 12 flower
1006710873	ATGE_53_C	N/A	518: ATGE_53	biological	N/A	clv3-7_flow12	clv3-7 age (21+ days ) stage 12 flower
1006710873	ATGE_53_A	N/A	518: ATGE_53	biological	N/A	clv3-7_flow12	clv3-7 age (21+ days ) stage 12 flower
1006710873	ATGE_54_A	N/A	519: ATGE_54	biological	N/A	lfy-12_flow12	lfy-12 age (21+ days ) stage 12 flower
1006710873	ATGE_54_B	N/A	519: ATGE_54	biological	N/A	lfy-12_flow12	lfy-12 age (21+ days ) stage 12 flower
1006710873	ATGE_54_C	N/A	519: ATGE_54	biological	N/A	lfy-12_flow12	lfy-12 age (21+ days ) stage 12 flower
1006710873	ATGE_55_A	N/A	520: ATGE_55	biological	N/A	ap1-15_flow12	ap1-15 age (21+ days ) stage 12 flower
1006710873	ATGE_55_B	N/A	520: ATGE_55	biological	N/A	ap1-15_flow12	ap1-15 age (21+ days ) stage 12 flower
1006710873	ATGE_55_C	N/A	520: ATGE_55	biological	N/A	ap1-15_flow12	ap1-15 age (21+ days ) stage 12 flower
1006710873	ATGE_56_A	N/A	521: ATGE_56	biological	N/A	ap2-6_flow12	ap2-6 age (21+ days ) stage 12 flower
1006710873	ATGE_56_B	N/A	521: ATGE_56	biological	N/A	ap2-6_flow12	ap2-6 age (21+ days ) stage 12 flower
1006710873	ATGE_56_C	N/A	521: ATGE_56	biological	N/A	ap2-6_flow12	ap2-6 age (21+ days ) stage 12 flower
1006710873	ATGE_57_A	N/A	522: ATGE_57	biological	N/A	ap3-6_flow12	ap3-6 age (21+ days ) stage 12 flower
1006710873	ATGE_57_B	N/A	522: ATGE_57	biological	N/A	ap3-6_flow12	ap3-6 age (21+ days ) stage 12 flower
1006710873	ATGE_57_C	N/A	522: ATGE_57	biological	N/A	ap3-6_flow12	ap3-6 age (21+ days ) stage 12 flower
1006710873	ATGE_58_A	N/A	523: ATGE_58	biological	N/A	ag-12_flow12	SALK_014999 age (21+ days ) stage 12 flower
1006710873	ATGE_58_B	N/A	523: ATGE_58	biological	N/A	ag-12_flow12	SALK_014999 age (21+ days ) stage 12 flower
1006710873	ATGE_58_C	N/A	523: ATGE_58	biological	N/A	ag-12_flow12	SALK_014999 age (21+ days ) stage 12 flower
1006710873	ATGE_59_C	N/A	524: ATGE_59	biological	N/A	ufo-1_flow12	ufo-1 age (21+ days ) stage 12 flower
1006710873	ATGE_59_B	N/A	524: ATGE_59	biological	N/A	ufo-1_flow12	ufo-1 age (21+ days ) stage 12 flower
1006710873	ATGE_59_A	N/A	524: ATGE_59	biological	N/A	ufo-1_flow12	ufo-1 age (21+ days ) stage 12 flower
1006710873	ATGE_73_A	N/A	525: ATGE_73	biological	N/A	Col-0_pollen	Col-0 age (6 weeks ) pollen
1006710873	ATGE_73_B	N/A	525: ATGE_73	biological	N/A	Col-0_pollen	Col-0 age (6 weeks ) pollen
1006710873	ATGE_73_C	N/A	525: ATGE_73	biological	N/A	Col-0_pollen	Col-0 age (6 weeks ) pollen
1006710873	ATGE_76_A	N/A	526: ATGE_76	biological	N/A	Col-0_sil3	Col-0 age (8 weeks ) globular embryo
1006710873	ATGE_76_B	N/A	526: ATGE_76	biological	N/A	Col-0_sil3	Col-0 age (8 weeks ) globular embryo
1006710873	ATGE_76_C	N/A	526: ATGE_76	biological	N/A	Col-0_sil3	Col-0 age (8 weeks ) globular embryo
1006710873	ATGE_77_D	N/A	527: ATGE_77	biological	N/A	Col-0_sil4	Col-0 age (8 weeks ) heart embryo
1006710873	ATGE_77_E	N/A	527: ATGE_77	biological	N/A	Col-0_sil4	Col-0 age (8 weeks ) heart embryo
1006710873	ATGE_77_F	N/A	527: ATGE_77	biological	N/A	Col-0_sil4	Col-0 age (8 weeks ) heart embryo
1006710873	ATGE_78_D	N/A	528: ATGE_78	biological	N/A	Col-0_sil5	Col-0 age (8 weeks ) triangle embryo
1006710873	ATGE_78_E	N/A	528: ATGE_78	biological	N/A	Col-0_sil5	Col-0 age (8 weeks ) triangle embryo
1006710873	ATGE_78_F	N/A	528: ATGE_78	biological	N/A	Col-0_sil5	Col-0 age (8 weeks ) triangle embryo
1006710873	ATGE_79_A	N/A	529: ATGE_79	biological	N/A	Col-0_seed6	Col-0 age (8 weeks ) torpedo embryo
1006710873	ATGE_79_B	N/A	529: ATGE_79	biological	N/A	Col-0_seed6	Col-0 age (8 weeks ) torpedo embryo
1006710873	ATGE_79_C	N/A	529: ATGE_79	biological	N/A	Col-0_seed6	Col-0 age (8 weeks ) torpedo embryo
1006710873	ATGE_81_B	N/A	530: ATGE_81	biological	N/A	Col-0_seed7	Col-0 age (8 weeks ) walking-stick seed
1006710873	ATGE_81_C	N/A	530: ATGE_81	biological	N/A	Col-0_seed7	Col-0 age (8 weeks ) walking-stick seed
1006710873	ATGE_81_A	N/A	530: ATGE_81	biological	N/A	Col-0_seed7	Col-0 age (8 weeks ) walking-stick seed
1006710873	ATGE_82_A	N/A	531: ATGE_82	biological	N/A	Col-0_seed8	Col-0 age (8 weeks ) early curled cotyledon
1006710873	ATGE_82_B	N/A	531: ATGE_82	biological	N/A	Col-0_seed8	Col-0 age (8 weeks ) early curled cotyledon
1006710873	ATGE_82_C	N/A	531: ATGE_82	biological	N/A	Col-0_seed8	Col-0 age (8 weeks ) early curled cotyledon
1006710873	ATGE_83_A	N/A	532: ATGE_83	biological	N/A	Col-0_seed9	Col-0 age (8 weeks ) early green cotyledon
1006710873	ATGE_83_B	N/A	532: ATGE_83	biological	N/A	Col-0_seed9	Col-0 age (8 weeks ) early green cotyledon
1006710873	ATGE_83_C	N/A	532: ATGE_83	biological	N/A	Col-0_seed9	Col-0 age (8 weeks ) early green cotyledon
1006710873	ATGE_84_A	N/A	533: ATGE_84	biological	N/A	Col-0_seed10	Col-0 age (8 weeks ) green cotyledon
1006710873	ATGE_84_B	N/A	533: ATGE_84	biological	N/A	Col-0_seed10	Col-0 age (8 weeks ) green cotyledon
1006710873	ATGE_84_D	N/A	533: ATGE_84	biological	N/A	Col-0_seed10	Col-0 age (8 weeks ) green cotyledon
1006710873	ATGE_87_A	N/A	534: ATGE_87	biological	N/A	Col-0_roset7	Col-0 age (7 days ) early rosette
1006710873	ATGE_87_B	N/A	534: ATGE_87	biological	N/A	Col-0_roset7	Col-0 age (7 days ) early rosette
1006710873	ATGE_87_C	N/A	534: ATGE_87	biological	N/A	Col-0_roset7	Col-0 age (7 days ) early rosette
1006710873	ATGE_89_A	N/A	535: ATGE_89	biological	N/A	Col-0_roset14	Col-0 age (14 days ) mid rosette
1006710873	ATGE_89_B	N/A	535: ATGE_89	biological	N/A	Col-0_roset14	Col-0 age (14 days ) mid rosette
1006710873	ATGE_89_C	N/A	535: ATGE_89	biological	N/A	Col-0_roset14	Col-0 age (14 days ) mid rosette
1006710873	ATGE_90_B	N/A	536: ATGE_90	biological	N/A	Col-0_roset21	Col-0 age (21 days ) late rosette
1006710873	ATGE_90_D	N/A	536: ATGE_90	biological	N/A	Col-0_roset21	Col-0 age (21 days ) late rosette
1006710873	ATGE_90_A	N/A	536: ATGE_90	biological	N/A	Col-0_roset21	Col-0 age (21 days ) late rosette
1006710873	ATGE_91_A	N/A	537: ATGE_91	biological	N/A	Col-0_leaf	Col-0 age (15 days ) expanding leaf
1006710873	ATGE_91_B	N/A	537: ATGE_91	biological	N/A	Col-0_leaf	Col-0 age (15 days ) expanding leaf
1006710873	ATGE_91_C	N/A	537: ATGE_91	biological	N/A	Col-0_leaf	Col-0 age (15 days ) expanding leaf
1006710873	ATGE_92_A	N/A	538: ATGE_92	biological	N/A	Col-0_flower	Col-0 age (4 weeks ) stage 12 flower
1006710873	ATGE_92_B	N/A	538: ATGE_92	biological	N/A	Col-0_flower	Col-0 age (4 weeks ) stage 12 flower
1006710873	ATGE_92_C	N/A	538: ATGE_92	biological	N/A	Col-0_flower	Col-0 age (4 weeks ) stage 12 flower
1006710873	ATGE_93_A	N/A	539: ATGE_93	biological	N/A	Col-0_root_MS1	Col-0 age (15 days ) root
1006710873	ATGE_93_B	N/A	539: ATGE_93	biological	N/A	Col-0_root_MS1	Col-0 age (15 days ) root
1006710873	ATGE_93_C	N/A	539: ATGE_93	biological	N/A	Col-0_root_MS1	Col-0 age (15 days ) root
1006710873	ATGE_94_A	N/A	540: ATGE_94	biological	N/A	Col-0_root_GM-8	Col-0 age (8 days ) root
1006710873	ATGE_94_B	N/A	540: ATGE_94	biological	N/A	Col-0_root_GM-8	Col-0 age (8 days ) root
1006710873	ATGE_94_C	N/A	540: ATGE_94	biological	N/A	Col-0_root_GM-8	Col-0 age (8 days ) root
1006710873	ATGE_95_A	N/A	541: ATGE_95	biological	N/A	Col-0_root_GM5-8	Col-0 age (8 days ) root
1006710873	ATGE_95_B	N/A	541: ATGE_95	biological	N/A	Col-0_root_GM5-8	Col-0 age (8 days ) root
1006710873	ATGE_95_C	N/A	541: ATGE_95	biological	N/A	Col-0_root_GM5-8	Col-0 age (8 days ) root
1006710873	ATGE_96_A	N/A	542: ATGE_96	biological	N/A	Col-0_seedl_GM	Col-0 age (8 days ) seedling shoot
1006710873	ATGE_96_B	N/A	542: ATGE_96	biological	N/A	Col-0_seedl_GM	Col-0 age (8 days ) seedling shoot
1006710873	ATGE_96_C	N/A	542: ATGE_96	biological	N/A	Col-0_seedl_GM	Col-0 age (8 days ) seedling shoot
1006710873	ATGE_97_A	N/A	543: ATGE_97	biological	N/A	Col-0_seedl_GM5	Col-0 age (8 days ) seedling shoot
1006710873	ATGE_97_B	N/A	543: ATGE_97	biological	N/A	Col-0_seedl_GM5	Col-0 age (8 days ) seedling shoot
1006710873	ATGE_97_C	N/A	543: ATGE_97	biological	N/A	Col-0_seedl_GM5	Col-0 age (8 days ) seedling shoot
1006710873	ATGE_98_A	N/A	544: ATGE_98	biological	N/A	Col-0_root_GM-21	Col-0 age (21 days ) root
1006710873	ATGE_98_B	N/A	544: ATGE_98	biological	N/A	Col-0_root_GM-21	Col-0 age (21 days ) root
1006710873	ATGE_98_C	N/A	544: ATGE_98	biological	N/A	Col-0_root_GM-21	Col-0 age (21 days ) root
1006710873	ATGE_99_A	N/A	545: ATGE_99	biological	N/A	Col-0_root_GM5-21	Col-0 age (21 days ) root
1006710873	ATGE_99_B	N/A	545: ATGE_99	biological	N/A	Col-0_root_GM5-21	Col-0 age (21 days ) root
1006710873	ATGE_99_C	N/A	545: ATGE_99	biological	N/A	Col-0_root_GM5-21	Col-0 age (21 days ) root
1006710873	ATGE_100_A	N/A	546: ATGE_100	biological	N/A	Col-0_sedlGM-21	Col-0 age (21 days ) seedling shoot
1006710873	ATGE_100_B	N/A	546: ATGE_100	biological	N/A	Col-0_sedlGM-21	Col-0 age (21 days ) seedling shoot
1006710873	ATGE_100_C	N/A	546: ATGE_100	biological	N/A	Col-0_sedlGM-21	Col-0 age (21 days ) seedling shoot
1006710873	ATGE_101_A	N/A	547: ATGE_101	biological	N/A	Col-0_sedlGM5-21	Col-0 age (21 days ) seedling shoot
1006710873	ATGE_101_B	N/A	547: ATGE_101	biological	N/A	Col-0_sedlGM5-21	Col-0 age (21 days ) seedling shoot
1006710873	ATGE_101_C	N/A	547: ATGE_101	biological	N/A	Col-0_sedlGM5-21	Col-0 age (21 days ) seedling shoot

## Sheet: NASC
NASCArrays Reference Number	Slide ID
NASCARRAYS-10	NRID5397_Murray_A4_luc_Rep1_ATH1.CEL
NASCARRAYS-101	NRID6009_JPritchard_A-6_API_Rep3_ATH1.CEL
NASCARRAYS-102	NRID5744_Hammond_2-2_pho1mutant_Rep1_ATH1.CEL
NASCARRAYS-103	NRID7658_Gan_1-5_wildtype-nitrate-continuous(WNC)_Rep1_ATH1.CEL
NASCARRAYS-104	NRID6595_Broadley_2-9_arvense_Rep2_ATH1.CEL
NASCARRAYS-105	NRID6031_Hammond_3-15_Caesium-treated-shoot_Rep3_ATH1.CEL
NASCARRAYS-108	NRID6073_Edwards_1-11_66hr_Rep1_ATH1.CEL
NASCARRAYS-114	NRID6077_Newbury_2-1_non-acc-bulk-control-root(NRO)_Rep1_ATH1.CEL
NASCARRAYS-117	NRID6120_Eland_2-2_A2-eland-ch2.CEL
NASCARRAYS-120	NRID6428_AtGen_A-23_25-3_REP2_ATH1.CEL
NASCARRAYS-121	NRID6588_Broadley_1-5_A5-Bo+P2-nutrient-replete_Rep2_ATH1.CEL
NASCARRAYS-122	NRID6505_AtGen_B-8_1-1-4_REP_1_ATH1.CEL
NASCARRAYS-123	NRID6403_AtGen_C-13_1-Pi-12_REP1_ATH1.CEL
NASCARRAYS-124	NRID6520_AtGen_D-21_2-BL_REP2_ATH1.CEL
NASCARRAYS-127	NRID6599_Scrase-Field_1-4_camta1-2-Col-0_Rep2_ATH1.CEL
NASCARRAYS-130	NRID6608_Kadalayil_1-1_wildtype_Rep1_ATH1.CEL
NASCARRAYS-132	NRID6629_Capper_1-1_A3+estradiol_Rep1_ATH1.CEL
NASCARRAYS-133	Evans_2-3_fab1-mut-ambient_ATH1.CEL
NASCARRAYS-136	NRID6654_Pourtau_1-6_lowN-glu_Rep3_ATH1.CEL
NASCARRAYS-137	NRID7224_AtGen_6-0711_Control-Shoots-0.25h_Rep1.CEL
NASCARRAYS-138	NRID7258_AtGen_6-1121_Cold(4°C)-Roots-0.5h_Rep1.CEL
NASCARRAYS-139	NRID7297_AtGen_6-2512_Osmoticstress-Shoots-12.0h_Rep2.CEL
NASCARRAYS-14	NRID5274_Campb-324-MYB61-Suc-Rep2.CEL
NASCARRAYS-140	NRID7315_AtGen_6-3322_Saltstress-Roots-3.0h_Rep2.CEL
NASCARRAYS-141	NRID7340_AtGen_6-4311_Droughtstress-Shoots-3.0h_Rep1.CEL
NASCARRAYS-142	NRID7373_AtGen_6-5512_Genotoxicstress-Shoots-12.0h_Rep2.CEL
NASCARRAYS-143	NRID7403_AtGen_6-6625_Oxidativestress-Roots-24.0h_Rep2.CEL
NASCARRAYS-144	NRID7415_AtGen_6-7222_UV-Bstress-Roots-1.0h_Rep2.CEL
NASCARRAYS-145	NRID7511_AtGen_6-8225_Woundingstress-Roots-1.0h_Rep2.CEL
NASCARRAYS-146	NRID7468_AtGen_6-9211_Heatstress-Shoots-1.0h_Rep1.CEL
NASCARRAYS-147	NRID7707_Gould_1-15_WT-WS-22degrees_Rep3_ATH1.CEL
NASCARRAYS-149	NRID6142_ATGE_7_B2.CEL
NASCARRAYS-150	NRID6137_ATGE_5_C.CEL
NASCARRAYS-151	NRID6334_ATGE_93_B.CEL
NASCARRAYS-152	NRID6332_ATGE_92_C.CEL
NASCARRAYS-153	NRID6259_ATGE_49_B.CEL
NASCARRAYS-154	NRID6309_ATGE_82_A.CEL
NASCARRAYS-155	NRID6391_ft-2_7_2.CEL
NASCARRAYS-156	NRID7586_Quick_A44_1-48hr_Rep2_ATH1.CEL
NASCARRAYS-157	NRID7558_Quick_A19_2-48hr_Rep1_ATH1.CEL
NASCARRAYS-158	NRID7579_Quick_A38_3-12hr_Rep2_ATH1.CEL
NASCARRAYS-159	NRID7622_Quick_A77_4-96hr_Rep3_ATH1.CEL
NASCARRAYS-160	NRID7596_Quick_A53_0-0hr_Rep3_ATH1.CEL
NASCARRAYS-161	Shirras_2-7_high-soil-pH-12.5mM-CaCl2_Rep1_ATH1.CEL
NASCARRAYS-162	NRID7656_Thornton_1-1_Control_Rep1_ATH1.CEL
NASCARRAYS-163	NRID7663_Ulm_1-4_4days-305nm_Rep1_ATH1.CEL
NASCARRAYS-166	NRID7721_Pracharoenwattana_1-5_ColB_Rep2_ATH1.CEL
NASCARRAYS-167	NRID7728_BC482-2.CEL
NASCARRAYS-169	NRID7782_JD AT+EO TIME EXP3 UNINF 6H.CEL
NASCARRAYS-170	NRID7785_RIKEN-YAMAUCHI2A.CEL
NASCARRAYS-171	NRID7792_S0_2H_B.CEL
NASCARRAYS-172	NRID7819_RIKEN-GODA9AA.CEL
NASCARRAYS-173	NRID7829_RIKEN-GODA3A.CEL
NASCARRAYS-174	NRID7842_RIKEN-GODA6B.CEL
NASCARRAYS-175	NRID7855_RIKEN-GODA9AD.CEL
NASCARRAYS-176	NRID7862_RIKEN-GODA1B.CEL
NASCARRAYS-177	NRID7883_RIKEN-GODA28A.CEL
NASCARRAYS-178	NRID7907_RIKEN-GODA34A.CEL
NASCARRAYS-179	NRID7917_RIKEN-GODA10A-6.CEL
NASCARRAYS-180	NRID7950_RIKEN-GODA4B-M.CEL
NASCARRAYS-181	NRID7962_NO.33.CEL
NASCARRAYS-182	NRID7967_NO.26.CEL
NASCARRAYS-183	NRID7971_RIKEN-NAKABAYASHI2A.CEL
NASCARRAYS-184	NRID7984_RIKEN-LI4B.CEL
NASCARRAYS-185	NRID8006_RIKEN-GODA5B2.CEL
NASCARRAYS-186	NRID8016_RIKEN-GODA25B3.CEL
NASCARRAYS-187	NRID8022_RIKEN-GODA1B4.CEL
NASCARRAYS-188	NRID8033_RIKEN-GODA1A7.CEL
NASCARRAYS-189	NRID8040_RIKEN-GODA27B8.CEL
NASCARRAYS-190	NRID8042_RIKEN-GODA1B9.CEL
NASCARRAYS-191	NRID8048_RIKEN-GODA16B5.CEL
NASCARRAYS-192	NRID8062_RIKEN-GODA1BH.CEL
NASCARRAYS-194	NRID6600_Knight_2-1_wildtype-lt_Rep1_ATH1.CEL
NASCARRAYS-195	NRID8072_RIKEN-PRESTON0B.CEL
NASCARRAYS-196	NRID8111_Edwards_2-3_Far-Red-10hr_Rep1_ATH1.CEL
NASCARRAYS-23	NRID5126_Vizcay-Barrena_1-9_ms1ttg-young_Rep3_ATH1.CEL
NASCARRAYS-24	NRID5140_Bramke_1-4_S6W_ATH1.CEL
NASCARRAYS-25	NRID5146_Pickett_1-3_wild-type_Rep1_ATH1.CEL
NASCARRAYS-26	NRID6581_Short_1-5_ozone_Rep3_ATH1.CEL
NASCARRAYS-27	NRID5156_A2-WILLA-ISOX.CEL
NASCARRAYS-28	NRID5262_Rente_1-4_KKO-Control_Rep1_ATH1.CEL
NASCARRAYS-29	NRID5764_Heggie_1-9_C24-ambientCO2-leaf-(CWL)_Rep2_ATH1.CEL
NASCARRAYS-319	NRID9417_Marocco_1-2_mutant_Rep1_ATH1.CEL
NASCARRAYS-32	NRID5179_Millenaar_A6_LL_Rep3_ATH1.CEL
NASCARRAYS-321	NRID9432_Helenius_1-3_ERD15-oex-non-treated_Rep1_ATH1.CEL
NASCARRAYS-324	NRID9449_Heinekamp_1-4_cs-root_Rep1_ATH1.CEL
NASCARRAYS-326	NRID9458_Mukhtar_1-1_XVE-SALK_Rep1_ATH1.CEL
NASCARRAYS-327	Gonzalez_1-12_mut-flowers_REP3_ATH1.CEL
NASCARRAYS-328	NRID9477_Shirras_3-4_LabCalcifuge-12.5mM-CaCl2_Rep1_ATH1.CEL
NASCARRAYS-329	NRID9484_Thorlby_1-3_24h-post-freeze_REP3_ATH1.CEL
NASCARRAYS-33	NRID5190_A1-Greco-Bou.CEL
NASCARRAYS-330	NRID9500_Pieterse_1-7_Abrassicicola-24h_Rep1_ATH1.CEL
NASCARRAYS-331	NRID9513_Hennig_1-6_siliques-CK_021114_3_B_Rep2_ATH1.CEL
NASCARRAYS-334	NRID9532_Edwards_3-4_fri-flc2_Rep2_ATH1.CEL
NASCARRAYS-335	NRID9566_Mittler_1-2_control_Rep2_ATH1.CEL
NASCARRAYS-336	NRID9545_Cottage_1-13_g1-Linc-L_Rep1_ATH1.CEL
NASCARRAYS-337	NRID9564_De Veylder_1-8_E2Fa-Dpa_Rep4_ATH1.CEL
NASCARRAYS-338	NRID9573_Mittler_2-3_wildtype_Rep3_ATH1.CEL
NASCARRAYS-339	NRID9604_Holman_1-3_Dor-Ler_Rep3_ATH1.CEL
NASCARRAYS-340	NRID9656_Underwood_1-39_E.coli-TUV86-2-fliC-10e8-7h_Rep2_ATH1.CEL
NASCARRAYS-341	NRID9661_Aldridge_1-4_Prolonged-induction_Rep2_ATH1.CEL
NASCARRAYS-343	NRID9671_Aluru_1-2_WT2_Rep2_ATH1.CEL
NASCARRAYS-344	NRID9686_Garnier_1-10_C24-TET_Rep1_ATH1.CEL
NASCARRAYS-345	NRID9705_Torres_2-17_DM2.2_Rep2_ATH1.CEL
NASCARRAYS-346	NRID9728_Eulgem_1-1_Col-0-untreated_Rep1_ATH1.CEL
NASCARRAYS-348	NRID9768_Somerville_1-8_stem-GC7_Rep1_ATH1.CEL
NASCARRAYS-349	NRID9774_Zarka_1-3_MT-WT1HA_Rep1_ATH1.CEL
NASCARRAYS-35	NRID5204_Yap_A1-AMF.CEL
NASCARRAYS-350	NRID9787_Zarka_2-8_MT-7DCB(SOIL)_Rep2_ATH1.CEL
NASCARRAYS-351	NRID9788_Zarka_3-1_MT-WSA_Rep1_ATH1.CEL
NASCARRAYS-352	NRID9793_Raghavan_1-2_1MM-1HR-A_Rep1_ATH1.CEL
NASCARRAYS-353	NRID9795_Zarka_4-1_MT-WTA(ZAT12)_Rep1_ATH1.CEL
NASCARRAYS-354	NRID9807_Schroeder_1-9_JS46-starve-48h_Rep1_ATH1.CEL
NASCARRAYS-355	NRID9820_Yang_1-10_CPR5SCV1-2_Rep2_ATH1.CEL
NASCARRAYS-356	NRID9834_Weigel_2-12_CHIP-206-C_Rep3_ATH1.CEL
NASCARRAYS-357	NRID9884_Weigel_1-26_FT-2-0-2_Rep2_ATH1.CEL
NASCARRAYS-360	NRID9916_Murray_2-2_T2-APH_Rep1_ATH1.CEL
NASCARRAYS-361	NRID9934_Fukuda_1-10_8B_Rep2_ATH1.CEL
NASCARRAYS-364	NRID10023_Ljung_1-6_E12h_Rep3_ATH1.CEL
NASCARRAYS-365	NRID10044_St.Clair_1-4_284b_Col-0_0.02%-silwet_Rep1_ATH1.CEL
NASCARRAYS-367	Birnbaum_1-2_src5-2_Rep2_ATH1.CEL
NASCARRAYS-368	NRID10618_Marco_1-8_Homozygous-AtcesA6_Rep2_ATH1.CEL
NASCARRAYS-370	NRID10201_West_2-6_atm_Rep3_ATH1.CEL
NASCARRAYS-373	NRID10076_St.Clair_1-36_454b_Cvi-1_0.30mM-SA-in-0.02%-silwet_Rep3_ATH1.CEL
NASCARRAYS-374	NRID10090_St.Clair_1-50_329_Est_0.30mM-SA-in-0.02%-silwet_Rep2_ATH1.CEL
NASCARRAYS-375	NRID10133_St.Clair_1-93_349_Tsu-1_0.02%-silwet_Rep3_ATH1.CEL
NASCARRAYS-376	NRID10165_St.Clair_1-125_390_Van-0_0.30mM-SA-in-0.02%-silwet_Rep2_ATH1.CEL
NASCARRAYS-377	NRID10096_St.Clair_1-56_319_Kin-0_0.02%-silwet_Rep2_ATH1.CEL
NASCARRAYS-378	NRID10123_St.Clair_1-83_323_Mt-0_0.30mM-SA-in-0.02%-silwet_Rep2_ATH1.CEL
NASCARRAYS-379	Arciga-Reyes_1-1_wildtype_Rep1_ATH1.CEL
NASCARRAYS-381	NRID10253_Murray_3-2_D3-GROWTH_Rep1_ATH1.CEL
NASCARRAYS-383	NRID10279_Garton_1-3_sfr3-warm_Rep2_ATH1.CEL
NASCARRAYS-384	NRID10268_Hampton_2-5_cngc1-3_Rep2_ATH1.CEL
NASCARRAYS-385	NRID10274_Griffiths_1-2_AtCON120.1_Rep1_ATH1.CEL
NASCARRAYS-386	NRID10293_Penfield_1-9_endosperm-PAC_Rep3_ATH1.CEL
NASCARRAYS-387	NRID10303_Yun_1-1_Col-0-untreated-control_Rep1_ATH1.CEL
NASCARRAYS-388	NRID10322_Nadeau_1-4_Col1g11-inflorescence-tips-pool2_Rep1_ATH1.CEL
NASCARRAYS-389	NRID10324_Durrant_1-2_wild-type_Rep2_ATH1.CEL
NASCARRAYS-39	NRID5317_Marchant_1-2_3doCol_Rep1_ATH1.CEL
NASCARRAYS-390	NRID10418_Mueller-Moule_1-7_vtc2_Rep1_ATH1.CEL
NASCARRAYS-392	NRID10359_Wang_3-27_wrky18-24hr_Rep3_ATH1.CEL
NASCARRAYS-393	NRID10386_Kroj_1-27_Col-0-5h_Rep3_ATH1.CEL
NASCARRAYS-394	NRID10398_Foreman_1-3_B22-4hrs_Rep1_ATH1.CEL
NASCARRAYS-395	NRID10425_Schmidt_DS-M2_Rep2_ATH1.CEL
NASCARRAYS-397	NRID10443_Ulker_1-6_WRKY-KO-30_Rep1_ATH1.CEL
NASCARRAYS-398	NRID10452_Ulker_2-7_WT-Col-0-L-Pst-DC3000_Rep1_ATH1.CEL
NASCARRAYS-399	NRID10455_Tiwari_2-3_2x-X-met1-1-5dap_Rep1_ATH1.CEL
NASCARRAYS-40	NRID5321_Villadsen_A-2_wat_Rep1_ATH1.CEL
NASCARRAYS-400	Siemens_1-3_Tsu14dpi_Rep1_ATH1.CEL
NASCARRAYS-403	NRID10473_Truman_1-3_Pst-DC3000(avrRpm1)-4hpi_Rep1_ATH1.CEL
NASCARRAYS-404	NRID10481_Guy_1-2_Time-zero-20C-Control_Rep2_ATH1.CEL
NASCARRAYS-405	NRID10527_Sakakibara_1-3_TZ-treatment-wild_Rep3_ATH1.CEL
NASCARRAYS-406	NRID10544_Sakakibara_2-4_DMSO-treatment-wildtype_Rep1_ATH1.CEL
NASCARRAYS-409	NRID10582_Dewdney_1-18_OGs-3h_Rep3_ATH1.CEL
NASCARRAYS-41	NRID5327_Urwin_A-2-Urwin-Inf.CEL
NASCARRAYS-410	NRID10576_Sakakibara_3-6_ASL9-ox3_Rep3_ATH1.CEL
NASCARRAYS-411	NRID10584_Weise_1-2_Col-WT_Rep2_ATH1.CEL
NASCARRAYS-412	NRID10597_Honys_2-3_Col-TF1_Rep1_ATH1.CEL
NASCARRAYS-413	NRID10607_Matthes_1-7_control-3hrs_Rep2_ATH1.CEL
NASCARRAYS-414	NRID10628_Mitra_1-8_Mock-9h-C_Rep2_ATH1.CEL
NASCARRAYS-415	NRID10654_Lewsey_1-16_Fny-CMV2b-methyl-jasmonate_Rep2_ATH1.CEL
NASCARRAYS-416	NRID10672_Underwood_2-10_Col-gl1-hrpA-inocu_Rep1_ATH1.CEL
NASCARRAYS-417	NRID10683_Underwood_3-3_Col0-PstDC3000-inocu_Rep3_ATH1.CEL
NASCARRAYS-418	Arciga-Reyes_2-6_smg5-2-2_Rep2_ATH1.CEL
NASCARRAYS-419	NRID10702_Li_1-7_mur4-1prl1_Rep1_ATH1.CEL
NASCARRAYS-42	NRID5328_Jones_A1-WT-Rep1.CEL
NASCARRAYS-421	NRID10719_Sakakibara_4-12_ZT10-d975_Rep3_ATH1.CEL
NASCARRAYS-425	NRID10822_Goodrich_1-6_curly-leaf_Rep2_ATH1.CEL
NASCARRAYS-426	NRID10826_Lopez-Juez_1-2_Shoot-apex-dark_Rep2_ATH1.CEL
NASCARRAYS-428	NRID10841_Wenzel_1-1_DMSO-control-2wk-shoots_Rep1_ATH1.CEL
NASCARRAYS-429	Arciga-Reyes_3-1_wildtype-1_Rep1_ATH1.CEL
NASCARRAYS-43	NRID5352_Deeken_A-2-Deeke-Inf_SLD_REP2.CEL
NASCARRAYS-430	NRID10862_Edwards_4-16_cca1-lhy60m_Rep2_ATH1.CEL
NASCARRAYS-435	Synek_1-8_exo70A1-mutant_Rep2_ATH1.CEL
NASCARRAYS-436	NRID10958_Resco_1-5_CCA1-OX-17ºC-1hr-before-dawn_Rep1_ATH1.CEL
NASCARRAYS-437	NRID10973_Truman_2-12_8h-avrRpm1_Rep2_ATH1.CEL
NASCARRAYS-438	NRID10997_Waters_1-9_24hr-induced_Rep1_ATH1.CEL
NASCARRAYS-439	NRID11014_Brownfield_1-16_24hr-induced_Rep1_ATH1.CEL
NASCARRAYS-44	NRID5687_Cornah_1-15_msc_Rep3_ATH1.CEL
NASCARRAYS-440	NRID11023_Holt_1-3_HAP5-triple-mutant_Rep3_ATH1.CEL
NASCARRAYS-442	NRID11040_Song_1-9_Ler_8.9.10_Rep2_ATH1.CEL
NASCARRAYS-444	NRID11046_Khan_1-2_ces_Rep1_ATH1.CEL
NASCARRAYS-445	NRID11049_vanArkel_1-1_Ler-MQ-treatment_Rep1_ATH1.CEL
NASCARRAYS-447	NRID11098_Marco_2-34_Nd-DeltaPopP2-D3_Rep2_ATH1.CEL
NASCARRAYS-448	NRID11107_Johnson_2-9_32OE-3_Rep3_ATH1.CEL
NASCARRAYS-45	NRID5338_Ward_A1-WARD-ax3_SLD.CEL
NASCARRAYS-450	NRID11133_Baubec_1-8_mutant-line1135_Rep2_ATH1.CEL
NASCARRAYS-453	NRID11150_Quint_2-9_Bay-0-1h_Rep3_ATH1.CEL
NASCARRAYS-454	NRID11226_Mitra_2-1_coi1-PsmES4326-24hpi_Rep1_ATH1.CEL
NASCARRAYS-455	NRID11031_Riha_1-2_pad4-1-est1b-1-doublemutant_Rep1_ATH1.CEL
NASCARRAYS-457	NRID11265_Mugford_1-3_Col0-control_Rep3_ATH1.CEL
NASCARRAYS-46	NRID5782_Sophie_A1-fille-WTw_Rep2_SLD.CEL
NASCARRAYS-460	NRID11348_Xoconostle_2-5_rli-2_Rep2_ATH1.CEL
NASCARRAYS-463	NRID11356_Pieterse_2-2_Control-1h_Rep1_ATH1.CEL
NASCARRAYS-466	NRID11379_Baubec_2-3_WT-control_Rep3_ATH1.CEL
NASCARRAYS-468	NRID11395_Attard_1-4_At-Pp-2.5-hai_Rep2_ATH1.CEL
NASCARRAYS-470	NRID11408_Lager_1-7_8hr-pH4.5_Rep1_ATH1.CEL
NASCARRAYS-472	NRID11446_Rylott_1-6_DMF-treated-control-seedlings_Rep3_ATH1.CEL
NASCARRAYS-474	NRID11487_Robertson_1-35_toc1-1-89hr_Rep1_ATH1.CEL
NASCARRAYS-475	Zhong_ABI3-Leaf_ATH1.CEL
NASCARRAYS-477	NRID11845_Jaffe_1-4_Wt-Col_Rep3_ATH1.CEL
NASCARRAYS-478	NRID11562_Schuller_1-4_null-mutant_Rep1_ATH1_rpt.CEL
NASCARRAYS-479	NRID11606_Wang_1-3_WT-Col-250-micromolar-KCl-20-min-roots_Rep2_ATH1.CEL
NASCARRAYS-48	NRID5347_Honys_BCP2_SLD.CEL
NASCARRAYS-480	NRID11613_Wang_2-2_Nitrate-reductase-null-mutant-5-mM-KNO3-2-hr-roots_Rep1_ATH1.CEL
NASCARRAYS-481	NRID11632_Wang_3-5_WT-Col-250-microM-KNO3-20min-roots_Rep2_ATH1.CEL
NASCARRAYS-482	NRID11717_Gronlund_1-10_BR2+GA-30mins_Rep2_ATH1.CEL
NASCARRAYS-483	NRID11794_Marco_3-2_Nd-1_Rep1_ATH1.CEL
NASCARRAYS-484	NRID12063_Larrieu_1-8_Auxin_treated_Rep2_ATH1.CEL
NASCARRAYS-485	NRID11786_Gutierrez_1-2_R03.7.2_Rep2_ATH1.CEL
NASCARRAYS-486	NRID11864_Synek_1-2_Col-0_Rep2_ATH1.CEL
NASCARRAYS-487	Boehmdorfer_1-18_mutant-24h-post-irradiation_Rep3_ATH1.CEL
NASCARRAYS-489	NRID11944_Spencer-Jones_1-4_Control-root_Rep1_ATH1.CEL
NASCARRAYS-49	NRID5363_A2-LLOYD-PHO_REP2.CEL
NASCARRAYS-490	NRID12032_Gifford_1-68_Whole-Roots-Frozen-KCl_Rep2_ATH1.CEL
NASCARRAYS-492	Lin_1-3_4-4-ML_Rep1_ATH1.CEL
NASCARRAYS-493	NRID12083_Nimmo_1-9_Roots-24hr-AJ1ATH1R09_Rep1_ATH1.CEL
NASCARRAYS-497	NRID12146_Tatematsu_1-5_WT-Col-seeds-48-h-imbibition-of-nitrate_Rep1_ATH1.CEL
NASCARRAYS-498	NRID12155_Tatematsu_2-2_axillary-buds-before-decapitation_Rep2_ATH1.CEL
NASCARRAYS-499	NRID12173_Tatematsu_3-16_Cvi-dry-seeds_Rep1_ATH1.CEL
NASCARRAYS-502	Kieffer_1-6_Trichoblast-mock_Rep2_ATH1.CEL
NASCARRAYS-503	Agusti_1-19_5dNAA-C1_Rep1_ATH1.CEL
NASCARRAYS-504	NRID12246_DeVos_1-4_Treatment_Rep2_ATH1.CEL
NASCARRAYS-505	NRID12262_Josse_1-14_spt-30min_Rep2_ATH1.CEL
NASCARRAYS-51	NRID5391_McCormac_1-4_wildtype-NFtreated_Rep2_ATH1.CEL
NASCARRAYS-517	Marco_4-21_RLP10-Roots1_Rep1_ATH1.CEL
NASCARRAYS-52	NRID5409_Buchanan-Wollaston_A-8-bwoll-Ei2_SLD.CEL
NASCARRAYS-529	Aubry_1-6_Water_8h_Rep2_ATH1.CEL
NASCARRAYS-53	NRID5552_Shirras_1-8_Non-Calcicole_Rep4_ATH1.CEL
NASCARRAYS-533	Voss_1-16_48hafterlateralrootinitiation_Rep1_ATH1.CEL
NASCARRAYS-533	Voss_1-4_12h_after-lateral-root-initiation_Rep1_ATH1.CEL
NASCARRAYS-534	Astley_534-11_PPDK-PCK-mutant_Rep2_ATH1.CEL
NASCARRAYS-536	NRID12740_Bell_536-8_35S::RSL4_Rep2_ATH1.CEL
NASCARRAYS-537	Bari_537-2_Ler-3dpi_Ab_Rep1_ATH1.CEL
NASCARRAYS-538	Jonak_538-32_rts1-1_Stress_Rep3_ATH1.CEL
NASCARRAYS-539	Suer_1-8_Col-stem_Rep2_ATH1.CEL
NASCARRAYS-54	NRID5420_Turner_A-5-Turne-WT-Top1_SLD.CEL
NASCARRAYS-541	Jones_541-1_Col-0_Rep1_ATH1.CEL
NASCARRAYS-542	Diaz_542-17_x_13_18_6-wks_Rep3_ATH1.CEL
NASCARRAYS-544	Mortimer_544-2_WT_14d_aerial-tissue_Rep2_ATH1.CEL
NASCARRAYS-545	Martinez-Garcia_545-9_7-day_pCS19.5_4hr_+CHX-DEX_Rep3_ATH1.CEL
NASCARRAYS-546	MendocillaSato_546-52_arf7-19_30mins_Rep4_ATH1.CEL
NASCARRAYS-547	koiwa_547-1_Col-0_Rep1_ATH1.CEL
NASCARRAYS-549	Helenius_549-3_Bio4-1_Rep2_ATH1.CEL
NASCARRAYS-55	NRID5430_Lindsey_1-7_heart-stage-cotyledon_Rep1_ATH1.CEL
NASCARRAYS-550	Jones_550-2_C24-WT-hypocotyls_Rep2_ATH1.CEL
NASCARRAYS-552	Du_552-1_Mock-At_Rep1_ATH1.CEL
NASCARRAYS-553	Khan_553-9_203_Rep3_ATH1.CEL
NASCARRAYS-555	Martinez-Garcia_555-3_7-day_4h_pIR33_-CHX-DEX_Rep3_ATH1.CEL
NASCARRAYS-56	NRID5437_Brueggemann_1-2_Col0-UVA_ATH1.CEL
NASCARRAYS-562	Baurle_562-3_Col_contr_Rep3_ATH1.CEL
NASCARRAYS-563	WANG_563-6_35S-TTG1_Rep2_ATH1.CEL
NASCARRAYS-565	Cancho_565-9_120-min-Control_Rep1_ATH1.CEL
NASCARRAYS-567	Bollhoner_567-8_SALK14_Rep2_ATH1.CEL
NASCARRAYS-568	Noir_568-7_13-coi1+_Rep1_ATH1.CEL
NASCARRAYS-569	Gatz_569-24_tga256SA+ACC_Rep3_ATH1.CEL
NASCARRAYS-57	NRID5443_Okamoto_A-3_WT-treated_Rep1_ATH1.CEL
NASCARRAYS-571	Civale_571-10_Hypoxia-24hrs-nia1_Rep1_ATH1.CEL
NASCARRAYS-572	Baima_572-18_athb1-2_EtOH_1h_Rep3_ATH1.CEL
NASCARRAYS-576	Cheng_576-5_7-days_light_Rep1_ATH1.CEL
NASCARRAYS-577	RB9_wrky33_mock_repl_3.CEL
NASCARRAYS-578	Leubner_578-9_endosperm-cap_MG132_Rep1_ATH1.CEL
NASCARRAYS-579	Quint_579-6_col-0_1h_Rep3_ATH1.CEL
NASCARRAYS-580	Ljung_580-10_19_15h_5per-glucose_Rep2_ATH1.CEL
NASCARRAYS-581	AbdulAzeez_581-4_esd1-2_Rep1_ATH1.CEL
NASCARRAYS-583	Hanemian_583_4_13.1_Hampes_Rep1_ATH1.CEL
NASCARRAYS-584	Stekelenburg_584-3_cont_DMSO_Rep3_ATH1.CEL
NASCARRAYS-585	Keller_585-12_eyw110_Ha_Rep2_ATH1.CEL
NASCARRAYS-587	Arana_1-11_dellla-21hrs_Rep2_ATH1.CEL
NASCARRAYS-587	Arana_1-12_dellla-21hrs_Rep3_ATH1.CEL
NASCARRAYS-588	Licausi_588-8_HA-RAP2.12_Control_Rep2_ATH1.CEL
NASCARRAYS-59	NRID5457_A-5-Torres-Hrp_2hr_Rep2.CEL
NASCARRAYS-590	Schwochow_590-7_pen1-3_Control_Root_Rep1_ATH1.CEL
NASCARRAYS-591	zhu_591-6_slow-growth2-3_Rep2_ATH1.CEL
NASCARRAYS-592	Scofield_592-4_CHX+DEX-induced_Rep1_ATH1.CEL
NASCARRAYS-593	SEGUELA_593-10_pft1_6h_Rep1_ATH1.CEL
NASCARRAYS-594	Ler-10_2.CEL
NASCARRAYS-595	Pignocchi_595-5_IP_pgy1-pgy3-FLAG-RPL5A_Rep2_ATH1.CEL
NASCARRAYS-596	Stekelenburg_596-4_8hrs_Compound-3_Rep1_ATH1.CEL
NASCARRAYS-599	Buerstenbinder_599-8_PDR3+_Rep2_ATH1.CEL
NASCARRAYS-6	NRID5271_Twell_1-2_pollen_Rep1_ATH1.CEL
NASCARRAYS-60	NRID5467_Smith-12h_SLD_REP1.CEL
NASCARRAYS-602	Rexach_602_4_Toxicity_Rep1_ATH1.CEL
NASCARRAYS-603	Stekelenburg_603-6_compound-B_Rep3_ATH1.CEL
NASCARRAYS-605	Schiessl_605-12_cylcoheximide_Rep3_ATH1.CEL
NASCARRAYS-606	Eastmond_606-5_Mutant_silique_Rep2_ATH1.CEL
NASCARRAYS-61	NRID9999_Carrera Begua_1-30_CVI-20hr-ripening_Rep3_ATH1.CEL
NASCARRAYS-610	Costa_610-3_nom_Rep1_ATH1.CEL
NASCARRAYS-611	Aksoy_1-1_C24_Rep1_ATH1.CEL
NASCARRAYS-612	Zhong_2-1_WT-rosette-leaf_Rep1_ATH1_1.CEL
NASCARRAYS-613	Fichtner_1-2_WT2-elo3_Rep2_ATH1.CEL
NASCARRAYS-614	dog1-1_rep1.CEL
NASCARRAYS-615	Baubec_3-3_diploid-line-C_Rep3_ATH1.CEL
NASCARRAYS-616	Baubec_4-5_tetraploid-lineC-S2_Rep2_ATH1.CEL
NASCARRAYS-617	Belle_1-3_Col-0_Rep3_ATH1.CEL
NASCARRAYS-618	Lahaye_1-1_ATH1.CEL
NASCARRAYS-619	Pecinka_1-1_Mock-22C-0d_Rep1_ATH1.CEL
NASCARRAYS-62	NRID5481_Boyce_A2.2-boyce-6-1_ATH1.CEL
NASCARRAYS-63	NRID5489_Bird_1-6_low-light-highCO2_Rep1_ATH1.CEL
NASCARRAYS-634	Turner_1-2_Col-0-20-uM-MeJA-30-mins_Rep1_ATH1.CEL
NASCARRAYS-637	MdISA_1-6_prt6-1+1uM-ABA_Rep3_ATH1.CEL
NASCARRAYS-645	3NFA8C.CEL
NASCARRAYS-65	NRID5503_Wheeler-a14_SLD_Rep2.CEL
NASCARRAYS-656	Pignocchi_exp1_wt_TOT_rep2_ATH1.CEL
NASCARRAYS-659	ein3eil1control.CEL
NASCARRAYS-66	NRID5605_Greville_A-11-grevi-AT2_SLD.CEL
NASCARRAYS-67	NRID5515_West_A-3-WestC-kuu_SLD.CEL
NASCARRAYS-69	NRID9598_Finch-Savage_1-49_PDC_Rep1_ATH1.CEL
NASCARRAYS-70	NRID5591_Warren_1-16_sf2-cold-A-16_Rep2.CEL
NASCARRAYS-71	NRID5575_Werner_1-3_mutant-2hr-control(j2s)_Rep1_ATH1.CEL
NASCARRAYS-73	NRID5614_Knight_1-6_cco_Rep1_ATH1.CEL
NASCARRAYS-74	NRID5619_Davies_1-5_T14_Rep1_ATH1.CEL
NASCARRAYS-76	NRID5626_Hampton_1-3_cngc4_Rep1_ATH1.CEL
NASCARRAYS-77	NRID5639_Diamond_A-3-Diamo-met_SLD.CEL
NASCARRAYS-78	NRID5648_Jordan_A-2.4-Jorda-15B_SLD.CEL
NASCARRAYS-79	NRID5649_Evans_A-1-evans-w20_SLD.CEL
NASCARRAYS-80	NRID5657_A-3-Brown-5day_high.CEL
NASCARRAYS-81	NRID5884_De Grauwe_1-9_GA4-etr1-1hr_Rep3_ATH1.CEL
NASCARRAYS-82	NRID5672_Yang_1-1_young-pod_Rep1_ATH1.CEL
NASCARRAYS-84	NRID5695_Walters_A-03_WL3_Rep3_ATH1.CEL
NASCARRAYS-85	NRID5716_Newbury_1-22_Petraea-highZn-leaves(PLH)_Rep1_ATH1.CEL
NASCARRAYS-89	NRID5759_McCormac_2-6_wildtype-Dpretreated_Rep2_ATH1.CEL
NASCARRAYS-92	NRID5811_Dubos_A-6-5kc_Rep3.CEL
NASCARRAYS-94	NRID5855_Beynon_1-8-cat-ReferenceMix_Rep1_ATH1.CEL
NASCARRAYS-95	NRID5860_Cain_1-4_CDB1-Knockout_Rep2_ATH1.CEL
NASCARRAYS-96	NRID5871_Stevenson-jarvis_2-5_iae2_Rep2_ATH1.CEL
