# Supplementary material for: Delineation of metabolic gene clusters in plant genomes by chromatin signatures
Source: Nucleic Acids Res. 2016 Feb 18;44(5):2255–65. doi: 10.1093/nar/gkw100 (PMC4797310; doi:10.1093/nar/gkw100)
Supplement: SUPPLEMENTARY DATA [file supp_gkw100_nar-03298-h-2015-File.zip › nar-03298-h-2015-File015.xlsx]

## Sheet: all_GSM_codes
GEO accession ID
GSM1028155
GSM1028156
GSM1028157
GSM1028158
GSM1028159
GSM1028160
GSM1056294
GSM1056295
GSM1056296
GSM1056297
GSM1056298
GSM1056299
GSM1056300
GSM1056301
GSM1056302
GSM1056303
GSM1056304
GSM1056305
GSM1056306
GSM1056307
GSM1056308
GSM1056309
GSM1129266
GSM1129267
GSM1130852
GSM1130853
GSM1130854
GSM1130855
GSM1130856
GSM1130857
GSM1177254
GSM1177255
GSM1177256
GSM1177257
GSM1177258
GSM1177259
GSM1177260
GSM1177261
GSM1177262
GSM1177263
GSM1177264
GSM1177265
GSM1177266
GSM1177267
GSM1177268
GSM1180535
GSM1180536
GSM1180537
GSM1180538
GSM1180539
GSM1180540
GSM1180541
GSM1180542
GSM1180543
GSM1312756
GSM1312757
GSM1312758
GSM1312759
GSM1312760
GSM1312761
GSM1312762
GSM1312763
GSM1312764
GSM1312765
GSM1312766
GSM1312767
GSM1312768
GSM1312769
GSM1312770
GSM1312771
GSM1312772
GSM1312773
GSM1312774
GSM1312775
GSM1312776
GSM1312777
GSM1312778
GSM1312779
GSM1312780
GSM1312781
GSM1312782
GSM1312783
GSM1312784
GSM1312785
GSM1312786
GSM1312787
GSM1312788
GSM1312789
GSM1312790
GSM1312791
GSM1312792
GSM1312793
GSM1312794
GSM1312795
GSM1312796
GSM1312797
GSM1438946
GSM1438947
GSM1438948
GSM1438949
GSM1438950
GSM1438951
GSM162264
GSM162265
GSM162266
GSM162267
GSM1705427
GSM1705428
GSM1705429
GSM1705430
GSM1705431
GSM1705432
GSM202277
GSM202278
GSM202279
GSM202280
GSM202281
GSM202282
GSM202283
GSM202284
GSM202285
GSM202286
GSM202287
GSM202288
GSM202290
GSM202292
GSM202295
GSM202296
GSM202297
GSM202298
GSM202299
GSM202302
GSM202303
GSM202304
GSM202306
GSM202307
GSM202309
GSM202310
GSM202311
GSM202313
GSM202314
GSM202315
GSM202316
GSM202318
GSM202319
GSM202320
GSM202322
GSM202324
GSM202400
GSM202401
GSM202402
GSM202403
GSM202404
GSM202405
GSM202406
GSM202407
GSM202408
GSM202409
GSM202410
GSM202411
GSM202412
GSM202413
GSM202414
GSM205365
GSM205366
GSM205367
GSM205368
GSM205369
GSM205370
GSM205371
GSM205372
GSM205373
GSM205374
GSM205375
GSM205376
GSM205420
GSM205421
GSM205422
GSM205423
GSM205424
GSM205425
GSM205427
GSM205429
GSM205431
GSM205433
GSM205434
GSM205436
GSM206287
GSM206288
GSM206289
GSM206290
GSM206291
GSM206292
GSM206293
GSM206294
GSM206295
GSM206296
GSM206297
GSM206298
GSM206299
GSM206300
GSM206301
GSM206302
GSM206303
GSM206304
GSM206305
GSM206306
GSM206307
GSM206308
GSM206309
GSM206310
GSM206311
GSM206312
GSM206313
GSM206314
GSM206315
GSM206316
GSM206317
GSM206318
GSM206319
GSM206320
GSM206321
GSM206322
GSM206323
GSM206324
GSM206325
GSM206326
GSM206327
GSM206328
GSM206329
GSM206330
GSM206331
GSM206332
GSM206333
GSM206334
GSM253244
GSM253245
GSM253246
GSM253247
GSM253248
GSM253249
GSM253250
GSM253251
GSM253252
GSM253253
GSM253254
GSM253255
GSM253256
GSM253257
GSM253258
GSM253259
GSM253260
GSM253261
GSM253262
GSM253263
GSM253264
GSM253265
GSM253266
GSM253267
GSM253268
GSM253269
GSM253270
GSM253271
GSM253272
GSM253273
GSM253274
GSM253275
GSM253276
GSM253277
GSM253278
GSM253279
GSM253280
GSM253281
GSM253282
GSM258172
GSM258173
GSM258174
GSM258175
GSM258176
GSM258177
GSM258178
GSM258179
GSM258180
GSM258181
GSM258182
GSM258183
GSM258184
GSM258185
GSM258186
GSM258187
GSM258188
GSM258189
GSM258190
GSM258191
GSM258192
GSM258193
GSM258194
GSM258195
GSM258196
GSM258197
GSM258198
GSM258199
GSM258200
GSM258201
GSM258202
GSM258203
GSM258204
GSM258205
GSM258206
GSM258207
GSM258531
GSM258532
GSM258533
GSM258534
GSM258535
GSM258536
GSM258537
GSM258538
GSM290553
GSM290554
GSM290555
GSM290556
GSM320438
GSM320439
GSM320440
GSM320441
GSM320442
GSM320443
GSM320444
GSM320445
GSM320446
GSM320447
GSM320448
GSM320449
GSM320450
GSM320451
GSM320452
GSM320453
GSM320454
GSM320455
GSM320456
GSM320457
GSM320458
GSM320459
GSM320460
GSM320461
GSM320462
GSM320463
GSM320464
GSM320465
GSM320466
GSM320467
GSM320468
GSM320469
GSM320470
GSM320471
GSM320472
GSM320473
GSM323170
GSM323171
GSM323172
GSM375788
GSM375791
GSM375794
GSM375795
GSM375796
GSM375797
GSM385707
GSM385708
GSM385709
GSM385710
GSM415900
GSM415901
GSM415921
GSM415939
GSM415940
GSM415941
GSM415942
GSM415943
GSM415944
GSM415945
GSM415946
GSM415947
GSM415948
GSM415949
GSM415950
GSM415951
GSM416646
GSM416647
GSM416648
GSM416649
GSM416650
GSM416651
GSM416652
GSM416653
GSM460649
GSM460650
GSM460651
GSM460652
GSM460653
GSM460654
GSM460655
GSM460656
GSM460657
GSM467088
GSM467089
GSM467090
GSM467091
GSM467196
GSM467197
GSM467198
GSM467199
GSM476075
GSM476076
GSM476077
GSM476078
GSM476079
GSM476080
GSM486397
GSM486398
GSM486399
GSM486400
GSM486401
GSM486402
GSM486403
GSM486404
GSM487564
GSM487565
GSM487572
GSM494284
GSM494285
GSM494286
GSM494287
GSM494288
GSM494289
GSM526793
GSM526794
GSM526795
GSM526796
GSM526797
GSM526798
GSM526799
GSM526800
GSM526801
GSM526802
GSM526803
GSM526804
GSM526805
GSM526806
GSM526807
GSM526808
GSM526809
GSM526810
GSM526811
GSM526812
GSM526813
GSM526814
GSM526815
GSM526816
GSM557559
GSM557560
GSM557561
GSM557562
GSM557563
GSM557564
GSM557565
GSM557566
GSM557567
GSM557568
GSM557569
GSM557570
GSM557571
GSM557572
GSM557573
GSM557574
GSM557575
GSM557576
GSM557577
GSM557578
GSM558475
GSM558476
GSM558477
GSM558478
GSM558479
GSM558480
GSM558481
GSM558482
GSM558483
GSM558484
GSM558485
GSM558486
GSM566578
GSM566579
GSM566580
GSM566581
GSM566593
GSM566595
GSM566596
GSM566603
GSM566604
GSM566608
GSM566609
GSM566610
GSM607094
GSM607095
GSM607096
GSM607097
GSM607098
GSM607099
GSM607100
GSM607101
GSM607102
GSM607103
GSM668097
GSM668098
GSM668099
GSM668100
GSM684664
GSM684665
GSM684666
GSM684667
GSM684668
GSM684669
GSM684670
GSM684671
GSM684672
GSM684673
GSM684674
GSM684675
GSM684950
GSM684951
GSM684952
GSM684953
GSM684954
GSM684955
GSM684956
GSM684957
GSM684958
GSM684959
GSM684960
GSM684961
GSM684962
GSM684963
GSM699152
GSM699153
GSM699154
GSM699155
GSM699156
GSM699157
GSM699158
GSM699159
GSM703823
GSM703824
GSM703825
GSM703826
GSM703827
GSM703828
GSM737502
GSM737503
GSM737504
GSM737505
GSM737506
GSM737507
GSM773112
GSM773113
GSM773114
GSM773115
GSM773116
GSM773117
GSM773118
GSM773119
GSM773120
GSM773121
GSM773122
GSM773123
GSM788219
GSM788220
GSM788221
GSM788222
GSM788223
GSM788224
GSM788225
GSM788226
GSM788227
GSM788228
GSM788229
GSM788230
GSM921546
GSM921547
GSM921548
GSM921549
GSM921550
GSM921551
GSM921552
GSM921553
GSM921554
GSM921555
GSM921556
GSM921557
GSM984406
GSM984407
GSM984408
GSM984409
GSM984410
GSM984411
GSM984412
GSM984413
GSM984414
GSM984415
GSM984416
GSM984417
GSM984418
GSM984419
GSM984420
GSM984421
GSM984422
GSM984423
GSM984424
GSM984425
