# Supplementary material for: Delineation of metabolic gene clusters in plant genomes by chromatin signatures
Source: Nucleic Acids Res. 2016 Feb 18;44(5):2255–65. doi: 10.1093/nar/gkw100 (PMC4797310; doi:10.1093/nar/gkw100)
Supplement: SUPPLEMENTARY DATA [file supp_gkw100_nar-03298-h-2015-File.zip › nar-03298-h-2015-File016.py]

#!/usr/bin/python

import networkx as nx
import matplotlib.pyplot as plt
from networkx.utils import is_list_of_ints, flatten
from operator import itemgetter
import matplotlib.patches as pat
import math, getopt, sys, numpy, random
from collections import OrderedDict

# a tab separated file containing columns: gene1 gene2 correlation
# where correlations were only calculated between genes on the same chromosome
corr_file = "maize_corr_mat_chr_all.dat"

# a file containing an list of genes ordered by location
gene_order_file = "sort_gene_list_chr_all_no_dupes.dat"

# a tab separated file containing columns: gene1 gene2
# where the two genes where found to be homologues of each other using BLASTn
dupe_file = "./blast/duplicate_pairs.dat"

letters = 'c:o:d:'
opts, params = getopt.getopt(sys.argv[1:], letters)
for o, p in opts:
    if o == "-c":
        corr_file = p
    if o == "-o":
        gene_order_file = p
    if o == "-d":
        dupe_file = p


gL = open(gene_order_file)
lc = 0
gene_index={}
for line in gL:
    g_cols = line.split('\t')
    item = g_cols[0]
    item = item.rstrip()
    # check for duplicates
    if item not in gene_index:
        gene_index[item.rstrip()] = lc
        lc+=1 


G = nx.Graph()
count = 0
dupe = []
dupec = 0
errc = 0
tot = 0
dupes = open(dupe_file, "r")
for line in dupes:
    cols = line.split('\t')
    key = cols[0].rstrip() + cols[1].rstrip()
    dupe.append(key)


corr_h = open(corr_file, "r") 
for val in corr_h:
    if not val.startswith('\"\",\"'):
        cols=val.split('\t')
        tot +=1
        g1 = cols[0]
        g2 = cols[1]
	corr = float(cols[2])
	ids = g1+g2
        if g1 in gene_index and g2 in gene_index:
            gene_dist = abs(gene_index[g1] - gene_index[g2])
        else:
            gene_dist = 9999999
        if float(cols[2]) > 0.65:
            if (g1+g2) not in dupe and (g2+g1) not in dupe:
                try:
                    # Set graph structure
                    if gene_dist < 10:
                        count +=1
                        if g1 not in G.nodes():
                            G.add_node(g1)
                        if g2 not in G.nodes():
                            G.add_node(g2)
                        G.add_edge(g1, g2, weight=corr)
                except:
                    errc +=1
            else:
                dupec +=1


# remove all two gene clusters
for edge in G.edges():
    if G.degree(edge[0]) == 1 and G.degree(edge[1]) == 1:
        G.remove_nodes_from(edge)

outConnComp = open(gene_order_file + "_SUB.csv","w")
outCliques = open(gene_order_file + "_CLIQ.csv","w")


# find all subgraphs
cl = nx.connected_components(G)
sub_num = 1
for c in cl:
    outConnComp.write("sub:"+str(sub_num)+"\t")
    sub_num += 1
    for i_ in sorted(c):
        outConnComp.write(i_ + "\t")
    outConnComp.write("\n")


# find all cliques
nl = list(nx.find_cliques(G))
connodes = list(set([n for sub in nl for n in sub if len(sub) > 2]))
for node in G.nodes():
    if node not in connodes:
        G.remove_node(node)
cl2 = nx.connected_components(G)
cliq_num=1
for c2 in cl2:
    outCliques.write("cliq:"+str(cliq_num)+"\t" )
    cliq_num += 1
    for i2 in sorted(c2):
        outCliques.write( i2 + "\t")
    outCliques.write("\n")
